# Supplementary material for: Reconstructing the Developmental Trajectories of Multiple Subtypes in Pulmonary Parenchymal Epithelial Cells by Single-Cell RNA-seq
Source: Front Genet. 2020 Oct 6;11:573429. doi: 10.3389/fgene.2020.573429 (PMC7573224; doi:10.3389/fgene.2020.573429)
Supplement: Supplementary file 5 [file Table_1.XLS]

p_val	avg_logFC	pct.1	pct.2	p_val_adj	cluster	gene
0	2.69352559841365	0.895	0.196	0	0	APOC1
0	2.55290434623157	0.833	0.086	0	0	MARCO
0	2.4729004498896	0.594	0.136	0	0	APOE
0	2.46193395451326	0.597	0.108	0	0	FABP4
0	1.91089926967614	0.774	0.199	0	0	C1QB
0	1.882934181097	0.721	0.139	0	0	FBP1
0	1.81993302353788	0.375	0.04	0	0	C19orf59
0	1.76459427735691	0.34	0.034	0	0	CCL18
0	1.73236378706899	0.628	0.095	0	0	ACP5
0	1.70088119198101	0.786	0.213	0	0	ALOX5AP
0	1.6962496475209	0.806	0.235	0	0	C1QA
0	1.69408886926723	0.575	0.083	0	0	GCHFR
0	1.67951734690572	0.625	0.095	0	0	MSR1
0	1.66177581680379	0.887	0.41	0	0	CTSD
0	1.63048039758441	0.724	0.228	0	0	IFI30
0	1.60195734851672	0.456	0.131	0	0	FN1
0	1.60160445604877	0.803	0.295	0	0	GRN
0	1.55671824118979	0.335	0.031	0	0	INHBA
0	1.5528638601785	0.702	0.171	0	0	CD68
0	1.53629085338103	0.7	0.132	0	0	OLR1
0	1.52460507561704	0.459	0.085	0	0	RETN
0	1.51463784241696	0.601	0.07	0	0	GPNMB
0	1.49536124675755	0.841	0.361	0	0	LGALS3
0	1.48090096721187	0.615	0.135	0	0	VSIG4
0	1.47240703935455	0.79	0.278	0	0	CD52
0	1.45126139004297	0.996	0.9	0	0	FTL
0	1.39153262475979	0.701	0.173	0	0	MS4A7
0	1.34209877827079	0.977	0.578	0	0	HLA-DRA
0	1.29861579952405	0.498	0.127	0	0	CYBB
0	1.28536240408517	0.849	0.514	0	0	S100A11
0	1.2636358406818	0.658	0.244	0	0	ALDH2
0	1.25953649276784	0.616	0.189	0	0	LTA4H
0	1.25472378329726	0.549	0.122	0	0	C1QC
0	1.24959299282075	0.529	0.192	0	0	FABP5
0	1.19662121411606	0.481	0.077	0	0	SNX10
0	1.19167844140312	0.939	0.533	0	0	HLA-DRB1
0	1.13300712559965	0.9	0.523	0	0	PSAP
0	1.1253491237832	0.707	0.35	0	0	CSTB
0	1.12027153185312	0.603	0.171	0	0	CAPG
0	1.11676244824477	0.623	0.207	0	0	CTSC
0	1.10405101722825	0.587	0.151	0	0	SLC11A1
0	1.09354169133956	0.671	0.278	0	0	GSTO1
0	1.08849928503417	0.413	0.074	0	0	ALOX5
0	1.08634577215699	0.481	0.136	0	0	SAMHD1
0	1.0836939318572	0.562	0.129	0	0	FCGR3A
0	1.07214543361757	0.971	0.656	0	0	CD74
0	1.07058696218358	0.33	0.023	0	0	PPARG
0	1.07037639224391	0.373	0.039	0	0	CYP27A1
0	1.06551353679901	0.399	0.095	0	0	CCDC88A
0	1.05308924061803	0.985	0.856	0	0	FTH1
0	1.04691873237562	0.8	0.361	0	0	HLA-DPA1
0	1.03881908051813	0.77	0.382	0	0	TSPO
0	1.03653306674307	0.48	0.106	0	0	GLIPR2
0	1.0301466206133	0.783	0.337	0	0	CTSB
0	1.0297543421411	0.504	0.158	0	0	GLRX
0	1.02174923070273	0.537	0.166	0	0	CTSL
0	1.0179026738412	0.898	0.408	0	0	TYROBP
0	1.01372916767964	0.795	0.33	0	0	HLA-DPB1
0	1.00927417398	0.476	0.094	0	0	TREM1
0	0.994832457217298	0.475	0.097	0	0	MS4A4A
0	0.992767663282291	0.315	0.034	0	0	TREM2
0	0.987957058793777	0.469	0.105	0	0	NCF2
0	0.974136159494867	0.316	0.04	0	0	MCEMP1
0	0.972897213599086	0.76	0.4	0	0	GLUL
0	0.963633451423737	0.925	0.6	0	0	VIM
0	0.963333429614499	0.75	0.379	0	0	ANXA5
0	0.950857737265501	0.601	0.219	0	0	HLA-DMA
0	0.949908714706345	0.299	0.049	0	0	PNPLA6
0	0.948530916142278	0.501	0.16	0	0	HEXB
0	0.944572673976193	0.502	0.142	0	0	CXCL16
0	0.939939472499189	0.393	0.109	0	0	TFRC
0	0.923422407954802	0.789	0.346	0	0	FCER1G
0	0.921468769696289	0.454	0.139	0	0	IFI6
0	0.917342077102164	0.604	0.252	0	0	PLIN2
0	0.909353858094117	0.82	0.361	0	0	LYZ
0	0.90801531534065	0.467	0.133	0	0	CTSZ
0	0.903062980530914	0.589	0.22	0	0	HLA-DQB1
0	0.901395929273621	0.565	0.204	0	0	C1orf162
0	0.90063754149216	0.757	0.334	0	0	LAPTM5
0	0.894056469744203	0.44	0.092	0	0	MRC1
0	0.878662295115067	0.547	0.159	0	0	HLA-DQA1
0	0.86298156298588	0.42	0.114	0	0	HLA-DMB
0	0.851800393733395	0.537	0.197	0	0	CD81
0	0.849233086951936	0.287	0.042	0	0	SPN
0	0.845948152101454	0.918	0.566	0	0	S100A4
0	0.825709422590069	0.487	0.147	0	0	CD163
0	0.822356033531886	0.821	0.344	0	0	CTSS
0	0.818628280354157	0.649	0.241	0	0	SERPINA1
0	0.817745244503511	0.319	0.064	0	0	LPL
0	0.791048481681172	0.279	0.044	0	0	RMDN3
0	0.789817746882626	0.276	0.047	0	0	SLCO2B1
0	0.781407224750119	0.349	0.08	0	0	SLC7A7
0	0.779720110427265	0.289	0.055	0	0	MMP19
0	0.778063815095271	0.349	0.083	0	0	CORO1C
0	0.776801403459062	0.848	0.581	0	0	S100A10
0	0.762220145653786	0.684	0.35	0	0	VAMP8
0	0.759180753751375	0.256	0.017	0	0	GLDN
0	0.753950711546795	0.314	0.07	0	0	PLBD1
0	0.749479599792888	0.489	0.173	0	0	PYCARD
0	0.743667978265286	0.802	0.464	0	0	ANXA2
0	0.730343459874159	0.41	0.123	0	0	GRINA
0	0.716702514723317	0.43	0.137	0	0	CSTA
0	0.695651007491986	0.362	0.1	0	0	HNMT
0	0.679060970769391	0.727	0.264	0	0	AIF1
0	0.673711142705091	0.321	0.08	0	0	LAIR1
0	0.670126500601457	0.27	0.051	0	0	SLC31A2
0	0.627811526157324	0.904	0.732	0	0	MYL6
0	0.584621010528945	0.993	0.941	0	0	TMSB4X
0	0.541545489828853	0.957	0.826	0	0	S100A6
0	0.516893914953129	0.983	0.863	0	0	TMSB10
0	-0.91276665362759	0.951	0.986	0	0	MALAT1
1.66067913058157e-307	0.760819346981518	0.664	0.345	3.06528153922747e-303	0	ASAH1
5.0450298836228e-303	-1.56799012738466	0.163	0.503	9.31211615919096e-299	0	IFITM2
8.20778005935117e-299	0.875454466496856	0.567	0.277	1.51499204335504e-294	0	ATP6V1F
4.05532519169626e-298	0.623029208575439	0.824	0.607	7.48531923883296e-294	0	OAZ1
1.9193275449225e-293	0.790111524534704	0.599	0.294	3.54269478241795e-289	0	MGST3
3.93245598312524e-292	0.763753742981159	0.616	0.306	7.25852725365256e-288	0	FCGRT
7.94321440469756e-291	0.70244544210689	0.304	0.077	1.46615851481907e-286	0	LGALS9
2.02227834126197e-290	0.677857036605252	0.271	0.061	3.73272136230134e-286	0	GAA
1.30570362676898e-288	0.669468950811601	0.381	0.12	2.41006775429019e-284	0	SPI1
1.65923153775624e-288	0.807388533512843	0.675	0.371	3.06260957239047e-284	0	TXN
2.09396573898758e-288	0.777894373912185	0.416	0.138	3.86504196102328e-284	0	GPCPD1
3.69798569228108e-288	0.670662312341941	0.306	0.078	6.82574199081242e-284	0	ADAM17
1.85854412758357e-286	0.663106405758217	0.315	0.083	3.43050075069375e-282	0	PLXDC2
6.44789212379214e-285	0.720504522715308	0.527	0.225	1.19015192820955e-280	0	H2AFY
4.50565694804918e-284	0.782173950293135	0.473	0.186	8.31654159470918e-280	0	LRPAP1
1.42169826175716e-278	0.737095370105077	0.599	0.296	2.62417065155137e-274	0	ATP6V0B
4.59799461544088e-278	0.684789210052815	0.734	0.449	8.48697846118077e-274	0	GPX1
1.61209011043656e-272	0.764535283824766	0.673	0.382	2.97559592584381e-268	0	CYBA
1.35855315074662e-263	1.02067752102544	0.316	0.092	2.50761740564812e-259	0	HLA-DRB5
3.93977216633549e-263	0.646382521657589	0.345	0.104	7.27203146462204e-259	0	IGSF6
1.19500924300134e-262	1.1544940492261	0.311	0.092	2.20574806073188e-258	0	CRIP1
8.3290601992702e-261	-1.23271550310504	0.414	0.642	1.53737793158129e-256	0	ZFP36
2.17459056828144e-259	0.680111010746038	0.309	0.086	4.01385927093388e-255	0	LRP1
1.22806186589526e-255	0.681036446184139	0.394	0.136	2.26675659206947e-251	0	STXBP2
2.05384003386371e-253	0.686531415683579	0.329	0.099	3.79097793450563e-249	0	DAB2
6.10163461371745e-252	0.697832210005667	0.598	0.303	1.12623971699997e-247	0	NOP10
1.37797169165206e-251	0.624230861399317	0.761	0.492	2.54346014845138e-247	0	SH3BGRL3
3.3745802222013e-250	0.640413695182477	0.45	0.173	6.22880017413916e-246	0	EVI2B
1.14081323376883e-248	0.735089143390445	0.418	0.155	2.1057130668905e-244	0	SNX2
8.93724601531545e-241	0.759383277526038	0.31	0.092	1.64963686950693e-236	0	TGFBI
1.42626262154587e-240	0.728120502313046	0.689	0.421	2.63259554684937e-236	0	PSMA7
1.11258991419476e-239	0.704484057462103	0.364	0.125	2.05361846362069e-235	0	LIPA
5.75939785854639e-234	0.560523716778501	0.384	0.133	1.06306965673049e-229	0	FCGR2A
1.10535018599181e-231	0.681841182403062	0.681	0.423	2.04025537330369e-227	0	TCEB2
3.01005214268928e-230	0.571727563331067	0.323	0.101	5.55595424497587e-226	0	TIMP2
8.27131388446178e-229	0.945556442942955	0.419	0.169	1.52671911679396e-224	0	CXCL3
1.13842345091196e-228	0.653924081960321	0.65	0.347	2.1013020056933e-224	0	LRRFIP1
7.03088489071817e-228	0.550639821965157	0.367	0.126	1.29776073312876e-223	0	VASP
9.24390390682645e-227	0.518552830376216	0.294	0.085	1.70623978312203e-222	0	DOK2
1.88801518584125e-221	0.658937592735549	0.634	0.389	3.48489843002579e-217	0	GPX4
7.06830373117588e-220	0.734405428302885	0.41	0.161	1.30466750270044e-215	0	GRB2
4.07618582752452e-216	0.64700880651919	0.295	0.09	7.52382380044476e-212	0	THEMIS2
8.8651130181794e-211	0.567602768730086	0.404	0.157	1.63632256089555e-206	0	PPT1
2.53650778657135e-209	0.609795306392996	0.78	0.586	4.6818860724534e-205	0	CD63
4.93702242137733e-207	0.629285106059522	0.307	0.1	9.11275598537828e-203	0	PGD
6.52253139544664e-207	0.719115681400712	0.677	0.42	1.20392884497154e-202	0	LGALS1
6.62378163006081e-206	0.642491685757493	0.656	0.385	1.22261761327662e-201	0	RTN4
2.04931575924466e-205	0.66717713373588	0.548	0.275	3.7826270284138e-201	0	SH3BGRL
1.3740287632773e-202	0.55713629687087	0.471	0.204	2.53618229125724e-198	0	RNF149
4.58861116409105e-201	0.573420568360453	0.354	0.131	8.46965848667926e-197	0	HN1
9.50821074786509e-201	0.518687712849824	0.653	0.351	1.75502553984094e-196	0	CD44
6.54596751163362e-198	0.530785885483924	0.273	0.083	1.20825468329733e-193	0	RASGEF1B
9.64991319201404e-198	0.553512754265979	0.327	0.112	1.78118097698195e-193	0	EML4
2.31900390070256e-196	0.614647927474327	0.41	0.171	4.28041739991678e-192	0	ARL4A
1.59393624056916e-195	0.623475858901217	0.353	0.132	2.94208751284256e-191	0	ATP6AP1
1.25995228157585e-192	0.558414668787065	0.366	0.142	2.32561992133271e-188	0	LAMP2
2.58651609897454e-192	0.625580300192626	0.501	0.248	4.77419141548721e-188	0	AP2S1
7.85905471578561e-192	0.608664194140088	0.251	0.074	1.45062431943971e-187	0	LY86
9.94445879642677e-191	0.51934152549734	0.728	0.475	1.83554820464445e-186	0	CST3
2.43373192949593e-190	0.62317248766583	0.637	0.368	4.49218239546359e-186	0	ARPC5
3.87454913136932e-185	0.510854622632378	0.371	0.142	7.15164278668149e-181	0	CLEC7A
8.5102161358737e-185	0.71853357458745	0.303	0.104	1.57081569435957e-180	0	RP11-1143G9.4
8.28925795313938e-183	-1.62900546479454	0.036	0.279	1.53003123299047e-178	0	TM4SF1
3.03604638974043e-181	-1.41400024672313	0.048	0.292	5.60393442618289e-177	0	SEPP1
1.32137927001599e-180	0.534584705024955	0.289	0.098	2.43900185659552e-176	0	HEXA
5.03447355569059e-179	0.544816562182983	0.418	0.182	9.29263128909369e-175	0	YWHAH
2.0024519366281e-178	0.593300164534484	0.688	0.489	3.69612578462814e-174	0	YBX1
1.04389711932794e-177	0.533771482887887	0.686	0.45	1.92682530285552e-173	0	ARPC3
9.19959641239702e-177	0.624542082045379	0.316	0.117	1.69806150580024e-172	0	DECR1
1.91765281120308e-173	0.512754306465753	0.253	0.08	3.53960355891864e-169	0	HCK
2.10917298979276e-173	-1.30748462315661	0.308	0.514	3.89311150455948e-169	0	IFITM3
6.6384111013719e-172	-1.65204594049661	0.04	0.273	1.22531792109123e-167	0	CAV1
2.09723594622154e-169	0.52021784963422	0.326	0.124	3.87107810953571e-165	0	TPP1
4.32351504384453e-169	-1.63592592163206	0.064	0.297	7.98034406792823e-165	0	ADIRF
5.05708736941129e-166	0.546174779991414	0.306	0.113	9.33437186645935e-162	0	MFSD1
1.41959539512241e-164	0.544694084871405	0.299	0.109	2.62028918031695e-160	0	STMN1
7.72959364158602e-164	0.524762734431887	0.349	0.143	1.42672839436395e-159	0	ATP6V0D1
2.49437634787307e-161	0.532048665291354	0.748	0.527	4.6041198629041e-157	0	TXNIP
2.59411395165331e-160	0.539941876100566	0.551	0.308	4.78821553196168e-156	0	ATP5G3
1.16457259319816e-158	0.53215130566014	0.403	0.183	2.14956809252517e-154	0	BCAP31
3.86173472968895e-153	0.553316040556458	0.348	0.148	7.12798996405987e-149	0	RAB13
4.79278998886116e-152	0.534899298631474	0.496	0.254	8.84653176143993e-148	0	ACTR2
5.81192593315847e-149	0.559116966978266	0.293	0.111	1.07276528874239e-144	0	EVL
1.38131201453408e-144	0.594656560445115	0.29	0.114	2.54962571642701e-140	0	LGALS3BP
1.57368341716174e-141	-1.09243336419832	0.377	0.543	2.90470485139714e-137	0	GADD45B
6.66416712109871e-140	-0.988745302559639	0.463	0.605	1.2300719672124e-135	0	JUNB
5.06405955083323e-136	0.555646633928893	0.371	0.173	9.34724111892798e-132	0	RNF13
8.48356614098309e-136	-1.43008552541111	0.053	0.256	1.56589663830266e-131	0	EMP2
2.00222529883341e-132	-0.522373227109186	0.693	0.779	3.69570745658672e-128	0	H3F3B
4.00397691477482e-128	0.553234696421212	0.373	0.182	7.39054058929136e-124	0	SERPING1
4.66975890353804e-124	-1.01805366427914	0.282	0.457	8.61944098415051e-120	0	IER2
2.8658947024024e-117	-1.12700455000397	0.104	0.294	5.28986844169435e-113	0	ICAM1
2.06329416722234e-114	-0.931879389027964	0.194	0.388	3.808428373859e-110	0	ZFP36L1
3.5915232818893e-114	-1.23071513684169	0.161	0.346	6.62923367371128e-110	0	EGR1
3.32058233316184e-112	0.505043949486284	0.537	0.328	6.12913087055012e-108	0	CEBPB
2.2682485993339e-111	0.500414497955657	0.598	0.382	4.18673326465051e-107	0	YWHAB
1.11610149590355e-109	0.502622926237537	0.527	0.329	2.06010014113878e-105	0	HMGN2
4.33680870420995e-106	-0.906054647720601	0.2	0.373	8.00488150623073e-102	0	CEBPD
1.29115881242142e-104	-2.06885502971442	0.311	0.444	2.38322093596746e-100	0	SFTPB
1.2691676827864e-102	-0.875512418756379	0.099	0.275	2.34262970888714e-98	0	TSC22D1
3.71008224178291e-102	0.502903083480311	0.288	0.131	6.8480698018829e-98	0	ISG15
6.6353714623248e-100	-0.962033089651994	0.144	0.312	1.22475686451591e-95	0	BTG2
2.5022358507827e-97	-2.20313251197197	0.28	0.415	4.6186269333747e-93	0	SFTPA1
2.38765350725311e-93	0.573583036164228	0.393	0.226	4.40713084368778e-89	0	NUPR1
1.26800473337886e-86	-0.998265174284165	0.142	0.293	2.3404831368707e-82	0	DDIT4
1.00417912034123e-84	-1.90268992195374	0.207	0.348	1.85351382032584e-80	0	SLPI
1.33428288126236e-83	0.667755278910962	0.455	0.3	2.46281934223407e-79	0	EMP3
6.28822905475762e-83	-0.951405778733723	0.213	0.359	1.16068131892716e-78	0	SOCS3
2.47642739880275e-82	-2.48189593522971	0.729	0.766	4.57098969271012e-78	0	SFTPC
3.56240507324166e-76	-1.95050051223075	0.307	0.418	6.57548728418945e-72	0	SFTPA2
1.56823176016333e-72	-0.673527662880852	0.632	0.682	2.89464218290947e-68	0	FOS
2.70284416493286e-71	-0.849675711784811	0.646	0.38	4.98890975963308e-67	0	S100A9
1.23542931168901e-64	-0.616542217975705	0.504	0.59	2.28035542351557e-60	0	NFKBIA
4.31902911880554e-62	-1.08361692889466	0.24	0.357	7.97206394749127e-58	0	RGS2
1.01752591039954e-61	-0.830540834591415	0.211	0.342	1.87814932541548e-57	0	SLC2A3
1.06412225649968e-60	-0.822950471839933	0.316	0.433	1.96415686104711e-56	0	FOSB
1.37411895861097e-58	-0.677709210964473	0.239	0.369	2.53634877380413e-54	0	RNASE1
3.05163401015821e-57	-0.974701712236746	0.234	0.35	5.63270605595002e-53	0	NR4A1
1.0738222650241e-54	-0.816575037584143	0.332	0.419	1.98206113678148e-50	0	DSTN
8.40525170445226e-54	-1.19452902589915	0.142	0.252	1.5514413596078e-49	0	EPAS1
3.91583235279477e-51	-0.997454621224569	0.343	0.443	7.22784335678859e-47	0	MT2A
1.71692340069779e-49	-0.657279188426423	0.147	0.26	3.16909721300798e-45	0	NFKBIZ
4.85772610977049e-41	-0.588007370386834	0.196	0.295	8.96639085341436e-37	0	ARGLU1
2.83669282958481e-30	-1.55204347028224	0.181	0.256	5.23596762484765e-26	0	SCGB3A2
1.10900643786598e-29	-0.633606137885475	0.598	0.599	2.04700408301302e-25	0	HLA-E
2.16956514723346e-29	-0.534849316975779	0.184	0.264	4.00458334876352e-25	0	PNISR
1.31746496372303e-23	-0.841196502463067	0.255	0.301	2.43177683003997e-19	0	CYB5A
9.53515469240669e-22	-0.655326929411045	0.301	0.356	1.75999885312443e-17	0	CXCL2
6.00818281982065e-20	-0.556319890582992	0.516	0.528	1.1089903848825e-15	0	JUN
1.20795282238836e-19	-0.55216547696148	0.284	0.335	2.22963931956444e-15	0	ZFP36L2
5.71156901605938e-19	-0.680974358301014	0.423	0.458	1.05424140898424e-14	0	TIMP1
2.51740741762975e-18	-0.636263184331831	0.339	0.377	4.64663061146099e-14	0	EZR
1.82112331385763e-15	-0.529323239907551	0.526	0.489	3.36142941271841e-11	0	MT-RNR2
2.40194535728099e-15	-0.628108880545114	0.389	0.408	4.43351074046925e-11	0	NAMPT
3.30766773713266e-14	-0.999936253900189	0.493	0.347	6.10529310919947e-10	0	S100A8
5.95451371699749e-12	-0.647694649047437	0.341	0.361	1.0990841418834e-07	0	ID2
2.13974000638394e-09	-0.608759186140495	0.316	0.326	3.94953210378348e-05	0	CD59
2.00694263796748e-08	-0.800302494476732	0.244	0.274	0.000370441472116037	0	AREG
1.32779304614506e-07	-1.39760086800376	0.227	0.252	0.00245084040457455	0	SCGB3A1
0	2.42296410626471	0.928	0.341	0	1	S100A9
0	2.26966959470098	0.886	0.288	0	1	S100A8
0	2.02547118448779	0.481	0.032	0	1	S100A12
0	1.98643861480251	0.692	0.11	0	1	VCAN
0	1.95495683710883	0.789	0.177	0	1	THBS1
0	1.93864093560711	0.686	0.051	0	1	FCN1
0	1.71465944556106	0.549	0.069	0	1	EREG
0	1.70233320343109	0.318	0.029	0	1	APOBEC3A
0	1.63810160215198	0.451	0.036	0	1	CD300E
0	1.63107979448247	0.876	0.332	0	1	NAMPT
0	1.593225357646	0.88	0.386	0	1	TIMP1
0	1.55707328091162	0.458	0.095	0	1	G0S2
0	1.41159644988946	0.84	0.254	0	1	AIF1
0	1.4044277657356	0.557	0.115	0	1	FPR1
0	1.37655000612211	0.594	0.14	0	1	BCL2A1
0	1.32195834662867	0.539	0.136	0	1	PLEK
0	1.31802306602378	0.961	0.549	0	1	SRGN
0	1.31293511417261	0.648	0.176	0	1	COTL1
0	1.29382409817322	0.727	0.237	0	1	PLAUR
0	1.29228895684116	0.88	0.342	0	1	CTSS
0	1.28804512099721	0.39	0.087	0	1	IL1B
0	1.28314504237956	0.735	0.2	0	1	LST1
0	1.26815724047805	0.635	0.15	0	1	C5AR1
0	1.25950645631579	0.974	0.697	0	1	SAT1
0	1.24207984169362	0.361	0.04	0	1	IL1R2
0	1.23670767267962	0.731	0.2	0	1	SAMSN1
0	1.21473512978317	0.888	0.359	0	1	LYZ
0	1.20518338389438	0.658	0.262	0	1	ATP1B3
0	1.17906658807863	0.513	0.14	0	1	ACSL1
0	1.16466531090299	0.419	0.036	0	1	CFP
0	1.15695082761222	0.651	0.272	0	1	SLC2A3
0	1.15532294779113	0.448	0.085	0	1	MXD1
0	1.1516961839905	0.609	0.183	0	1	MNDA
0	1.08296651520631	0.365	0.055	0	1	BASP1
0	1.07834579534359	0.643	0.212	0	1	AREG
0	1.0688379361959	0.42	0.066	0	1	FGL2
0	1.06332136268283	0.596	0.183	0	1	CD14
0	1.06218988592361	0.914	0.413	0	1	TYROBP
0	1.03393842970204	0.729	0.315	0	1	SOD2
0	1.01846043335236	0.79	0.368	0	1	CYBA
0	1.00997626503001	0.803	0.468	0	1	CST3
0	1.0098595876686	0.577	0.19	0	1	TYMP
0	1.0086220435597	0.512	0.129	0	1	CSTA
0	0.977192087753276	0.577	0.152	0	1	MS4A6A
0	0.96114663325529	0.291	0.035	0	1	LILRB2
0	0.955146015361142	0.832	0.347	0	1	FCER1G
0	0.950724364678633	0.359	0.076	0	1	PFKFB3
0	0.939285344660197	0.409	0.116	0	1	SLA
0	0.936227179436988	0.286	0.036	0	1	IL10
0	0.934111725738773	0.318	0.072	0	1	GK
0	0.932788169434149	0.385	0.086	0	1	TNFRSF1B
0	0.899530804730417	0.283	0.024	0	1	RNASE2
0	0.885066578315293	0.745	0.465	0	1	H3F3A
0	0.883841432092782	0.467	0.131	0	1	CLEC7A
0	0.880755051361455	0.427	0.128	0	1	MAT2A
0	0.877378127182814	0.252	0.029	0	1	NLRP3
0	0.869191384509343	0.472	0.134	0	1	PTPRE
0	0.868935763588112	0.32	0.071	0	1	CLEC4E
0	0.857958630615398	0.446	0.132	0	1	AP1S2
0	0.846684029966324	0.411	0.12	0	1	GCA
0	0.843301197565705	0.268	0.056	0	1	PPIF
0	0.841154736808171	0.887	0.711	0	1	RPS9
0	0.841008084907659	0.322	0.055	0	1	TNFSF13B
0	0.835999251428181	0.651	0.313	0	1	CEBPB
0	0.815358481294203	0.865	0.693	0	1	RPL39
0	0.813446573161676	0.443	0.133	0	1	STXBP2
0	0.811371205724121	0.363	0.094	0	1	LCP2
0	0.803112159330303	0.989	0.857	0	1	FTH1
0	0.8023625518433	0.744	0.52	0	1	RPL7
0	0.784553023561736	0.264	0.039	0	1	RBP7
0	0.780761633882823	0.434	0.12	0	1	FYB
0	0.778409428783515	0.497	0.172	0	1	SLC11A1
0	0.772247839156107	0.89	0.576	0	1	S100A4
0	0.765312133484156	0.715	0.281	0	1	RGS2
0	0.762089826423121	0.536	0.198	0	1	RNF149
0	0.758483109874803	0.804	0.49	0	1	SH3BGRL3
0	0.749929992153751	0.847	0.703	0	1	RPL28
0	0.729302813089897	0.852	0.701	0	1	RPS2
0	0.706920591424218	0.407	0.12	0	1	SPI1
0	0.704387218300202	0.505	0.145	0	1	CORO1A
0	0.70249405083034	0.881	0.75	0	1	RPS24
0	0.699702529154691	0.368	0.098	0	1	RNASE6
0	0.694496580682594	0.862	0.704	0	1	RPL26
0	0.617938399757801	0.847	0.685	0	1	UBA52
0	0.592367218147911	0.986	0.903	0	1	FTL
0	0.554284671180318	0.893	0.757	0	1	RPS13
1.48500658938938e-306	0.65351425153264	0.821	0.614	2.74102516269491e-302	1	PFDN5
4.60559780914786e-306	0.652081621003499	0.832	0.69	8.50101243612513e-302	1	RPS3A
6.80457272655944e-303	0.728802785684664	0.793	0.597	1.25598803386834e-298	1	RPL18A
8.48613507648092e-298	0.845320511423575	0.354	0.099	1.56637081241685e-293	1	RP11-1143G9.4
1.00718892194742e-297	0.619787523672404	0.297	0.066	1.85906931213056e-293	1	CD48
2.87164175768775e-296	0.509247926026925	0.899	0.807	5.30047635634004e-292	1	RPL32
1.00418340339072e-295	0.617762820448315	0.558	0.211	1.85352172597859e-291	1	C1orf162
4.54866031980498e-295	0.659540591048705	0.487	0.179	8.39591721829604e-291	1	PYCARD
4.41482621372731e-288	0.704000942674844	0.434	0.147	8.14888622529787e-284	1	FOSL2
1.10845870108706e-284	-1.60275653798652	0.246	0.57	2.0459930704665e-280	1	JUN
7.76486328625051e-282	0.63620849137555	0.315	0.084	1.43323846537612e-277	1	NUP214
3.00031393206611e-281	0.813380638861563	0.406	0.135	5.53797945580762e-277	1	MAFB
5.01940859790244e-278	0.712075026919535	0.746	0.452	9.26482439000833e-274	1	GPX1
2.37297779780193e-276	0.58461417415307	0.828	0.61	4.3800424191828e-272	1	OAZ1
3.38072267516016e-276	0.786930407301387	0.301	0.075	6.24013791381063e-272	1	SERPINB9
1.74009429603457e-275	0.727014855754023	0.464	0.174	3.21186605162061e-271	1	MAP3K8
2.26386284625818e-275	0.673412296074596	0.425	0.138	4.17863804162335e-271	1	GPR183
3.98905550525825e-275	0.524312536744696	0.854	0.759	7.36299865160568e-271	1	RPS15
5.46181004464312e-275	0.64131954394866	0.266	0.061	1.00814089804023e-270	1	C9orf72
3.42671170915513e-274	0.75378677677979	0.806	0.577	6.32502447275854e-270	1	GAPDH
3.51493819123613e-274	0.569821022759377	0.913	0.769	6.48787291338364e-270	1	ACTB
6.3328358052178e-267	0.652013130123786	0.436	0.159	1.1689148329271e-262	1	RILPL2
1.32168225792073e-266	0.673118109469805	0.383	0.123	2.43956111167008e-262	1	C10orf54
2.62315855354251e-266	0.761928627645434	0.705	0.48	4.84182605812877e-262	1	RPL21
2.02451171510026e-263	0.585941637084962	0.26	0.06	3.73684372373205e-259	1	FAM49A
6.32418103888329e-262	0.708009875626192	0.729	0.474	1.16731733615708e-257	1	SLC25A6
7.30275795070782e-262	0.600862559960776	0.45	0.158	1.34794306254165e-257	1	CD163
3.71903921002915e-261	0.539140284488493	0.724	0.347	6.8646025738718e-257	1	LAPTM5
1.15640138333784e-260	0.735018142161081	0.446	0.163	2.13448567336498e-256	1	HBEGF
7.56097310746327e-257	0.678041980342772	0.488	0.193	1.39560441617557e-252	1	UPP1
2.82800218444554e-256	0.585204282469397	0.549	0.223	5.21992643204958e-252	1	LCP1
2.74632434115909e-253	0.629260897749705	0.28	0.072	5.06916546891145e-249	1	RNF144B
2.59703674795727e-250	0.66755609109685	0.351	0.112	4.79361042937952e-246	1	IRS2
4.33162002522048e-246	0.732846076280329	0.459	0.192	7.99530424255196e-242	1	PRELID1
2.061796790795e-244	0.744067403545153	0.453	0.173	3.80566451644941e-240	1	THBD
1.12224935448076e-241	0.755206221240737	0.341	0.105	2.07144785850058e-237	1	SMAP2
1.48611685788163e-239	0.643486001385399	0.671	0.381	2.74307449627791e-235	1	C14orf2
3.45871486002912e-239	-1.27886264658637	0.094	0.429	6.38409588864175e-235	1	CD9
7.97875312951145e-239	0.763773335003641	0.32	0.094	1.47271825264522e-234	1	PDE4B
6.25910092832226e-237	0.855719021783688	0.402	0.146	1.15530484934972e-232	1	IVNS1ABP
1.70598230216465e-236	0.696884589855774	0.724	0.417	3.14890213333552e-232	1	LGALS1
8.38219051548753e-234	0.755329161261262	0.596	0.292	1.54718472534869e-229	1	LITAF
3.71185064510107e-233	0.51389905062354	0.858	0.748	6.85133392072756e-229	1	RPL12
9.99326675779936e-230	0.791008338371341	0.394	0.144	1.84455717815461e-225	1	CHD1
1.19388356106257e-229	0.563187517226888	0.389	0.137	2.20367027700929e-225	1	HCLS1
2.44441184931876e-225	-2.50449498147011	0.168	0.464	4.51189539147258e-221	1	SFTPB
1.90142327832877e-224	0.85905012027915	0.442	0.186	3.50964708713925e-220	1	CHMP1B
9.11743906536005e-222	0.511115682409274	0.845	0.695	1.68289690268416e-217	1	RPS27
2.81818057017035e-220	-2.56241932033262	0.144	0.441	5.20179769642043e-216	1	SFTPA2
5.82753078220823e-220	0.669023788866424	0.66	0.382	1.07564563178e-215	1	PNRC1
4.22232083618201e-219	0.68513644730393	0.678	0.44	7.79355979942476e-215	1	RPS17
2.21628980915157e-216	0.52960658376682	0.909	0.682	4.09082772973197e-212	1	NEAT1
7.89954109701133e-216	0.578554267987363	0.27	0.075	1.45809729568635e-211	1	NR4A3
1.92180385486385e-215	0.554341131315802	0.332	0.109	3.54726555530769e-211	1	ELL2
2.07281418083147e-214	0.650544288085343	0.284	0.084	3.82600041497872e-210	1	IRAK3
3.78452770952188e-210	-2.70777401700897	0.633	0.78	6.98548124623549e-206	1	SFTPC
2.56302520331228e-208	0.7477122167651	0.284	0.086	4.7308319202738e-204	1	SLC25A37
3.38813627861141e-208	0.696700575975003	0.443	0.184	6.25382194306095e-204	1	HIF1A
1.42488850380871e-206	0.531611509938188	0.615	0.31	2.63005920033012e-202	1	GMFG
1.48352729788697e-206	0.59919165316124	0.382	0.147	2.73829468643977e-202	1	RNASET2
4.84607334992153e-203	0.575152017029395	0.301	0.096	8.94488218928517e-199	1	CPVL
2.01769270406053e-200	0.540594158259551	0.338	0.117	3.72425719315493e-196	1	GLIPR1
4.70706711004965e-200	0.521500266239743	0.575	0.284	8.68830447172965e-196	1	EMP3
3.16919267215518e-199	0.519346315548421	0.859	0.782	5.84969583426404e-195	1	RPL10
3.89783751700888e-198	-1.28911117282976	0.159	0.444	7.19462848889499e-194	1	DSTN
6.10742596777086e-197	0.571177936307123	0.467	0.211	1.12730868513115e-192	1	CMTM6
9.76349546618109e-196	0.503534965877424	0.351	0.127	1.80214599314771e-191	1	GPSM3
1.06892691218287e-195	0.555554389300927	0.5	0.24	1.97302529450715e-191	1	TKT
1.37588163968341e-195	0.566012996933813	0.446	0.185	2.53960233052763e-191	1	CREM
9.27769722363371e-191	0.51657152845922	0.329	0.112	1.71247735353831e-186	1	RETN
2.9061090313292e-190	0.576036242603561	0.283	0.092	5.36409605002744e-186	1	UBE2D1
6.90576237826962e-185	0.512812534327108	0.434	0.18	1.27466561978101e-180	1	EVI2B
5.96470353520425e-184	-1.16368260935109	0.082	0.363	1.100964978528e-179	1	CD59
7.26519429448728e-184	-1.10148087109928	0.144	0.432	1.34100956287646e-179	1	LMNA
1.30129779970165e-183	0.522756653224302	0.686	0.444	2.40193547868931e-179	1	ATP5G2
1.08375968620684e-182	-1.17641179510375	0.027	0.286	2.00040362880059e-178	1	NUPR1
6.16680491373755e-182	-2.37190009028276	0.167	0.43	1.13826885097768e-177	1	SFTPA1
5.72752695538162e-181	-1.46408475963657	0.065	0.33	1.05718692542434e-176	1	CYB5A
8.34910786465863e-181	0.501994373444664	0.763	0.558	1.54107832965869e-176	1	COX4I1
5.89858932092788e-179	0.53364409085659	0.751	0.543	1.08876161685687e-174	1	RPL9
3.35796119151073e-178	0.575117399067458	0.276	0.09	6.1981247672905e-174	1	LYN
4.58860972685944e-176	0.588836873167872	0.561	0.296	8.46965583383716e-172	1	SERPINB1
8.73555373245763e-175	0.535312478877858	0.743	0.561	1.61240850793703e-170	1	RPL29
1.31093332248367e-174	0.689226815732163	0.316	0.114	2.41972072664036e-170	1	CXCL8
8.03163682671785e-170	0.550927836266406	0.328	0.125	1.48247952547558e-165	1	LY96
5.81014190170773e-168	-0.763380108734006	0.648	0.744	1.07243599221721e-163	1	UBB
9.48098925990821e-168	0.549471991689485	0.458	0.222	1.75000099759386e-163	1	BLVRB
3.61424931106117e-167	-1.33238842607296	0.12	0.381	6.67118137835672e-163	1	RGCC
6.51290452392103e-167	0.503560994143792	0.381	0.156	1.20215191702534e-162	1	ZEB2
7.27963043470762e-167	0.57266708580294	0.518	0.267	1.34367418563833e-162	1	ETS2
1.21932826365761e-166	0.519481137156742	0.585	0.338	2.25063610905922e-162	1	SERP1
4.91783205126845e-166	-1.57372023814462	0.047	0.296	9.0773344002313e-162	1	ADIRF
1.15673631428369e-165	0.656820711223593	0.255	0.082	2.13510388890484e-161	1	HCK
4.09764275678285e-164	0.5607572477415	0.356	0.141	7.56342900046978e-160	1	FCGR2A
8.92686866334011e-164	-1.06130447655577	0.107	0.36	1.64772141787932e-159	1	PEBP1
1.90985656799932e-163	0.574445784982827	0.398	0.177	3.52521325321314e-159	1	ARL4A
1.95133591075849e-162	0.572265105674762	0.542	0.306	3.60177582407803e-158	1	RPL36A
5.989923046123e-161	0.530146427790566	0.339	0.139	1.10561999585338e-156	1	TMEM167A
1.2221693659981e-159	0.641757652767896	0.357	0.15	2.25588021575929e-155	1	ATP2B1
1.72184739451782e-159	0.721863733084406	0.36	0.152	3.178185920801e-155	1	CARD16
1.83678087950963e-155	0.542370622623504	0.287	0.103	3.39033014739887e-151	1	FGR
1.23256799496374e-154	-1.49796049732448	0.025	0.256	2.27507400510408e-150	1	EMP2
3.15901505521102e-153	-1.52624097674007	0.037	0.269	5.8309099889085e-149	1	CAV1
7.0655317261045e-152	0.592024605368495	0.273	0.1	1.30415584600437e-147	1	PHACTR1
5.63981631535612e-150	0.559696193856071	0.392	0.174	1.04099729548843e-145	1	ZNF331
2.17419436885361e-149	0.51717141966508	0.377	0.171	4.01312796603e-145	1	GABARAPL1
4.84644553961099e-148	-1.16244472634383	0.052	0.287	8.94556917701397e-144	1	SEPP1
3.58251723313099e-145	0.607101020469453	0.298	0.115	6.61261030891318e-141	1	IGSF6
7.22871935428905e-141	0.683784181180627	0.289	0.109	1.33427701841467e-136	1	CSF3R
7.6334230335673e-141	0.525754685582503	0.266	0.1	1.40897722353585e-136	1	METTL9
2.39393300959956e-137	0.579828600433176	0.382	0.178	4.41872154911887e-133	1	SYAP1
5.04786666139046e-136	0.534974267323328	0.273	0.106	9.31735228359451e-132	1	NINJ1
7.58249202458812e-131	-1.93037679477012	0.138	0.357	1.39957637789847e-126	1	SLPI
1.01235859452573e-130	0.553908131134161	0.266	0.102	1.86861149377559e-126	1	PELI1
2.71099612436319e-126	-0.980548695159414	0.066	0.277	5.00395664634957e-122	1	TSC22D1
3.78162227946913e-126	-1.1952445075298	0.129	0.348	6.98011840344412e-122	1	EGR1
1.81427799341265e-119	-1.75695439795659	0.124	0.328	3.34879432024107e-115	1	APOC1
1.00366966571919e-117	-1.33859108664089	0.063	0.263	1.85257346898449e-113	1	EPAS1
6.82162880113655e-106	-1.06920653924238	0.075	0.269	1.25913624411379e-101	1	TM4SF1
6.54735812185301e-101	-0.741771164814103	0.423	0.579	1.20851136213163e-96	1	CALM1
1.27292602360078e-100	-0.892193416749109	0.169	0.358	2.34956685436231e-96	1	HSPB1
9.60945195674333e-91	-0.82859070981877	0.095	0.272	1.77371264217568e-86	1	CD81
3.65964950774015e-90	-1.04923935772695	0.204	0.372	6.75498106138676e-86	1	RNASE1
2.10409627847366e-88	-0.761587393167147	0.406	0.554	3.88374091080669e-84	1	KLF6
5.04154924564902e-81	-0.750370623235192	0.089	0.252	9.30569159761895e-77	1	IRF1
1.65141275963747e-80	-1.56371650196793	0.102	0.267	3.04817767173885e-76	1	SCGB3A2
2.81535916292543e-79	0.551214442596528	0.292	0.15	5.19658994292775e-75	1	CASP4
2.83371834775081e-74	-1.00017060693231	0.317	0.45	5.23047732627845e-70	1	LGALS3
2.86109291824343e-72	-0.89751380783423	0.158	0.309	5.28100530849372e-68	1	GSN
1.75947440849089e-71	-0.674120825790092	0.209	0.36	3.24763786319248e-67	1	MGST3
5.39359046930577e-65	-0.630901219420882	0.147	0.299	9.95548928824459e-61	1	NUCKS1
1.4074995656003e-61	-0.616425062358257	0.343	0.472	2.59796269818503e-57	1	TUBA1B
3.22506727231379e-61	-0.594222298693252	0.298	0.435	5.9528291712368e-57	1	TAGLN2
1.10779943979226e-58	-0.637725732124915	0.585	0.648	2.04477620596856e-54	1	ANXA1
7.92347151919649e-58	-0.529139687820529	0.115	0.251	1.46251437301329e-53	1	SBDS
2.71918927183339e-57	-0.66102446371011	0.295	0.411	5.01907955795007e-53	1	PPDPF
2.119804557631e-56	-0.523091609608324	0.603	0.654	3.9127352524753e-52	1	HSP90AB1
5.63738148825048e-56	-0.720976924032597	0.182	0.317	1.04054787510127e-51	1	ATF3
2.05359215629611e-55	-0.983549681827159	0.273	0.388	3.79052040209137e-51	1	CTSH
9.14403436357028e-53	-0.545953595413502	0.261	0.391	1.6878058628278e-48	1	EIF4A2
1.89616565830971e-49	-1.51636745124289	0.139	0.265	3.49994257210807e-45	1	SCGB3A1
6.96161062521657e-40	-0.519041941785486	0.145	0.256	1.28497408920247e-35	1	ISCU
5.54728398733931e-39	-0.568210310101912	0.353	0.443	1.02391767838309e-34	1	IER2
1.80614638607883e-37	-0.583147915856757	0.257	0.374	3.33378499942431e-33	1	ID2
4.56079516194127e-37	-0.774035256365632	0.159	0.255	8.4183157099112e-33	1	FABP5
7.13999843830408e-36	-0.503062326908935	0.315	0.411	1.31790091174217e-31	1	DYNLL1
1.51386710901878e-34	-0.57121455370124	0.164	0.264	2.79429590982687e-30	1	SEPW1
3.39052987426229e-32	-0.673865335414002	0.227	0.318	6.25824004191334e-28	1	ALDH2
7.27241924570735e-32	-0.503906933347712	0.35	0.429	1.34234314437266e-27	1	PRDX1
3.79630111501413e-31	-0.644396307567698	0.353	0.426	7.00721259809309e-27	1	FOSB
8.87667040678592e-27	-0.643384266927022	0.352	0.418	1.63845582368455e-22	1	TSC22D3
2.20446928873844e-24	-0.650556998382844	0.24	0.307	4.06900941315342e-20	1	ALOX5AP
3.01938860923153e-24	-0.507906801993676	0.231	0.312	5.57318749491955e-20	1	SRSF7
3.85372282419676e-22	-0.539356219950932	0.362	0.41	7.11320158890237e-18	1	CSTB
5.97586378335875e-22	-0.502480832454805	0.224	0.299	1.10302493713236e-17	1	ATPIF1
1.8534618375246e-19	-0.522007460381106	0.364	0.248	3.4211198597029e-15	1	CXCR4
7.02364733283941e-17	-0.724000593418276	0.359	0.468	1.2964248246955e-12	1	SCGB1A1
1.8281209482516e-12	-0.578192552326118	0.244	0.291	3.3743456462828e-08	1	C1QB
0	1.85288834679408	0.569	0.222	0	2	CXCR4
0	1.80789953158926	0.456	0.076	0	2	CCL5
0	1.71252948659489	0.329	0.033	0	2	TRBC2
0	1.64838786431058	0.32	0.017	0	2	CD3D
0	1.63124727200478	0.306	0.023	0	2	CD2
0	1.58911781545253	0.275	0.015	0	2	TRAC
0	1.51551367623663	0.415	0.095	0	2	IL32
0	1.43916562206688	0.526	0.152	0	2	CD69
0	0.790957952960528	0.875	0.858	0	2	RPS29
0	-0.920664222318831	0.618	0.876	0	2	S100A6
0	-0.995121664345585	0.226	0.668	0	2	CD63
0	-1.36105122000539	0.835	0.925	0	2	FTL
0	-1.5785626395258	0.105	0.569	0	2	CST3
5.00191517333374e-285	1.42697519899253	0.361	0.111	9.23253502693942e-281	2	IL7R
3.31784438289928e-278	-1.1049210057036	0.172	0.584	6.12407716195549e-274	2	NPC2
3.73307018092989e-268	-1.12717249418728	0.211	0.612	6.8905009399604e-264	2	S100A11
6.28320957430699e-238	-1.32597429423378	0.173	0.523	1.15975482322558e-233	2	TYROBP
5.23898515706023e-237	-1.11436220614469	0.142	0.53	9.67011880290177e-233	2	IFITM3
4.66111679238331e-233	-1.07280964458897	0.172	0.535	8.60348937538111e-229	2	GPX1
1.55039812044139e-232	-1.02507408197569	0.11	0.473	2.86172485071072e-228	2	RAC1
5.83868947930025e-230	-1.08393469327387	0.773	0.889	1.07770530408924e-225	2	FTH1
1.14016957414267e-219	-0.810542159143032	0.24	0.625	2.10452499995254e-215	2	PSAP
6.26653201923907e-204	-1.19877131964878	0.12	0.452	1.15667648011115e-199	2	FCER1G
9.20619412712547e-203	-0.681667801976559	0.24	0.619	1.69927931198482e-198	2	GSTP1
8.16804597750659e-199	-0.836560271634106	0.123	0.467	1.50765792652817e-194	2	RTN4
1.73988877952746e-193	-0.960182200785376	0.082	0.41	3.21148670925179e-189	2	GRN
1.5285045718213e-191	0.50229825066367	0.899	0.888	2.82131373866775e-187	2	RPS6
2.20561044271265e-187	-0.741294967702507	0.099	0.432	4.071115755159e-183	2	ASAH1
6.62066716144819e-186	-0.762316119116998	0.072	0.39	1.22204274466011e-181	2	FCGRT
1.29935547234274e-182	-0.717024197116603	0.461	0.747	2.39835033085024e-178	2	NEAT1
2.6116483524567e-182	-0.749233857202063	0.209	0.556	4.82058052896458e-178	2	ANXA2
6.29666927066211e-182	-1.19692427967642	0.068	0.369	1.16223921397881e-177	2	AIF1
4.90134214367365e-177	-0.827623608004575	0.118	0.443	9.04689732879283e-173	2	CTSB
1.7840049338944e-176	-0.862455334223582	0.043	0.336	3.29291630698229e-172	2	ETS2
2.7175169261692e-176	-1.20942941008342	0.17	0.491	5.01599274232311e-172	2	TIMP1
4.56231748544484e-175	-0.667446468838615	0.139	0.474	8.42112561463408e-171	2	ANXA5
6.94514749198557e-174	-0.887549717283425	0.141	0.472	1.2819353240707e-169	2	LGALS3
1.47113368217314e-172	-0.815706120493961	0.165	0.493	2.71541855055518e-168	2	GLUL
1.80130992082282e-168	-0.786830493492427	0.05	0.34	3.32485785185476e-164	2	ALDH2
4.13265924822633e-168	-0.816957470320588	0.081	0.384	7.62806244037616e-164	2	CEBPD
2.36176195610924e-166	-0.925334763725389	0.042	0.322	4.35934021858643e-162	2	GSN
9.34224953806171e-164	-1.11786265683197	0.092	0.384	1.72439241973543e-159	2	RNASE1
6.58024051278762e-163	-1.02649642059169	0.201	0.494	1.21458079385034e-158	2	LGALS1
3.31333730289023e-160	-0.716291250132996	0.08	0.371	6.11575799367479e-156	2	GSTO1
5.22995782424078e-160	-0.550976929936208	0.133	0.461	9.65345615198363e-156	2	APLP2
8.03836832058385e-159	-1.61049112652028	0.176	0.462	1.48372202461337e-154	2	MT2A
2.31992133244942e-158	-0.696149040486499	0.145	0.452	4.28211079543514e-154	2	LAPTM4A
2.3275834214494e-150	-0.790260892489962	0.108	0.391	4.29625347931131e-146	2	FKBP1A
2.53047655040258e-150	-0.947290011819596	0.163	0.449	4.67075361673308e-146	2	CTSS
5.16160474181629e-149	-1.10400317821909	0.024	0.268	9.5272900324445e-145	2	CD14
1.60857304402232e-147	-0.991043468711035	0.088	0.357	2.96910412465639e-143	2	CD59
3.81215290202323e-147	-1.00637753615653	0.032	0.282	7.03647182655447e-143	2	MS4A7
1.35721564749847e-145	-0.964082326460395	0.395	0.671	2.50514864215268e-141	2	HLA-DRA
2.39516726262558e-144	-0.809308664109901	0.335	0.629	4.4209997333543e-140	2	HLA-DRB1
6.81468668304278e-142	-0.649609598738384	0.1	0.378	1.25785486795604e-137	2	RHOB
8.75666485828475e-142	-0.629230916145108	0.125	0.419	1.6163051995422e-137	2	CD9
3.46959473721031e-139	0.534279812582506	0.786	0.779	6.4041779659428e-135	2	RPS3
1.16423853332071e-138	-1.35494227240999	0.031	0.266	2.14895148480336e-134	2	CFD
1.42084625713835e-138	-0.736972676444643	0.551	0.76	2.62259802142597e-134	2	SAT1
1.59774557966923e-138	-0.879800914017452	0.038	0.28	2.94911879095346e-134	2	NUPR1
3.32621960770714e-138	-1.30281897280997	0.097	0.351	6.13953615190585e-134	2	C1QA
8.39478522929386e-138	-0.87903032702277	0.161	0.438	1.54950945762306e-133	2	NAMPT
2.48929215811886e-137	-0.794129617565129	0.159	0.44	4.59473546545579e-133	2	DSTN
7.10083435560696e-135	0.943468409691488	0.459	0.264	1.31067200535793e-130	2	PTPRC
1.57962303485571e-134	-1.07013380474303	0.188	0.463	2.91566819773666e-130	2	LYZ
7.00678852789505e-134	-0.695259714813396	0.038	0.274	1.29331302647887e-129	2	BRI3
2.57336802019483e-133	1.03708760798784	0.348	0.157	4.74992269167563e-129	2	RGS1
3.6678205684816e-133	-0.630054293783741	0.073	0.329	6.77006320530333e-129	2	CLTA
1.40867395537596e-132	-0.79254986171677	0.034	0.266	2.60013038683295e-128	2	KLF4
1.66957045768643e-131	-0.659620161327042	0.045	0.282	3.08169315079761e-127	2	BLVRB
1.99966743322433e-131	-1.12874476588143	0.051	0.288	3.69098614824546e-127	2	THBS1
2.583636868349e-131	-1.18773193259235	0.053	0.291	4.76887693159859e-127	2	ADIRF
2.61387493221687e-131	-0.873543132647353	0.079	0.334	4.8246903498859e-127	2	PLAUR
1.89292548653109e-129	-0.860460910883229	0.044	0.278	3.49396186303908e-125	2	CD68
1.04039903916091e-128	-0.649486430066117	0.389	0.652	1.92036854648321e-124	2	ITM2B
1.98473313361956e-128	-0.690044772986063	0.227	0.516	3.66342041803498e-124	2	CTSD
3.10115929484751e-126	-0.581454932598798	0.194	0.473	5.72411982642953e-122	2	TSPO
3.70114411296132e-126	-0.598193435123676	0.158	0.437	6.83157180370401e-122	2	CSTB
2.04605839367311e-125	-0.522688950431206	0.12	0.388	3.77661458304182e-121	2	GNG5
2.71911460283258e-121	-0.569257409273927	0.075	0.314	5.01894173390838e-117	2	AP2S1
4.33761988066584e-121	-0.679707799498345	0.063	0.3	8.00637877573301e-117	2	LST1
1.78807729467024e-120	-1.39490171798034	0.086	0.312	3.30043307050233e-116	2	C1QB
6.78173740489042e-120	-0.533117771366276	0.065	0.302	1.25177309019467e-115	2	YBX3
1.7069325295612e-118	-0.534291051872829	0.116	0.37	3.15065606306406e-114	2	MGST3
2.01283866863886e-117	-0.722565190867955	0.194	0.459	3.71529761457361e-113	2	HLA-DPA1
5.73279376480681e-117	-0.615174971443329	0.396	0.652	1.05815907310804e-112	2	S100A10
6.12270398930597e-117	-0.872447194954617	0.058	0.282	1.1301287023461e-112	2	SEPP1
2.23537710998422e-116	-0.515720612707606	0.101	0.347	4.12605906960887e-112	2	SEC11A
7.5698061584309e-115	0.841951377713188	0.286	0.127	1.39723482072318e-110	2	CYTIP
1.34380462470856e-114	-0.505062368966771	0.168	0.431	2.48039457628706e-110	2	VAMP8
2.03023555375919e-113	-0.628286954382141	0.089	0.331	3.74740878512871e-109	2	SERPINA1
4.80619100737922e-113	0.99487956667708	0.259	0.109	8.87126736142057e-109	2	PIK3R1
5.6568228111366e-112	0.889452750587677	0.295	0.134	1.04413635447959e-107	2	DUSP2
5.44582813093518e-109	-0.819786453430275	0.186	0.428	1.00519095640801e-104	2	HLA-DPB1
6.09022355724851e-109	-0.660322533537161	0.067	0.284	1.12413346419693e-104	2	C1orf162
7.52913554137305e-108	1.09515338654815	0.456	0.31	1.38972783822664e-103	2	ZFP36L2
1.75813454549897e-107	-0.606628934335597	0.08	0.303	3.24516474408199e-103	2	HLA-DMA
3.14790874450247e-106	-0.794929764989501	0.054	0.265	5.81040996060267e-102	2	MNDA
1.25429958425872e-101	-0.648910470570012	0.065	0.274	2.31518617262474e-97	2	TSC22D1
2.76502244275667e-100	-1.11012117713113	0.063	0.262	5.10367842484026e-96	2	CAV1
1.32380859677949e-99	-0.560173940586989	0.065	0.273	2.44348590793559e-95	2	CD81
2.74114302576239e-99	0.527063266865022	0.713	0.697	5.05960179695221e-95	2	RPL23A
1.36243849684286e-98	1.07822728779687	0.3	0.145	2.51478897747256e-94	2	CCL4
2.53927955654942e-97	-0.645140198644634	0.159	0.386	4.68700220547891e-93	2	CEBPB
1.4893781166677e-95	-1.14727466209318	0.074	0.265	2.74909412774525e-91	2	FABP5
1.02669034177691e-94	-0.650447275753122	0.105	0.32	1.89506503285182e-90	2	CYB5A
3.09978169529563e-94	-0.566696319343185	0.074	0.277	5.72157705317668e-90	2	LTA4H
3.05011289299968e-93	-1.23745822053306	0.216	0.447	5.6298983778988e-89	2	S100A9
3.87481292300137e-93	-1.25872530378568	0.121	0.325	7.15212969327594e-89	2	APOC1
1.2224449819649e-92	-0.660827799694942	0.127	0.341	2.25638894771081e-88	2	ATP1B3
1.91532619814366e-91	-0.548309942436923	0.476	0.672	3.53530909653357e-87	2	VIM
4.87316888862329e-90	-0.602172874552976	0.322	0.528	8.99489513462087e-86	2	H3F3A
4.01789777262511e-88	0.687547935874678	0.273	0.134	7.41623570871142e-84	2	ISG20
6.99121146896076e-88	-0.959983251332431	0.072	0.258	1.29043781294078e-83	2	EPAS1
1.4727873873393e-84	-0.873777969510575	0.077	0.265	2.71847095955088e-80	2	TM4SF1
1.36961932587403e-81	-0.508932620043468	0.08	0.264	2.52804335169829e-77	2	TYMP
1.70091553749769e-81	-0.59307725974048	0.185	0.396	3.13954989911324e-77	2	SOD2
2.46150656977172e-77	-0.753937549264687	0.129	0.325	4.54344882648465e-73	2	IFI30
2.92956898577624e-77	-1.22008600661471	0.162	0.35	5.40739843394579e-73	2	SLPI
2.79376919860097e-75	-0.665982388498091	0.167	0.36	5.15673918677767e-71	2	SOCS3
7.90362866329576e-75	2.52937960157492	0.268	0.141	1.45885177867113e-70	2	IGHA1
1.34960606834263e-69	0.611025882880025	0.725	0.713	2.49110288094682e-65	2	RPS27
4.50829283904694e-69	0.715877152655996	0.306	0.178	8.32140692231284e-65	2	CORO1A
1.85706276714305e-68	-0.527948177998548	0.118	0.297	3.42776645559263e-64	2	HLA-DQB1
1.56286688449697e-66	0.989043776606721	0.478	0.4	2.88473969540451e-62	2	TSC22D3
7.78367244039055e-64	-0.536879696350819	0.178	0.371	1.43671025904729e-59	2	CXCL2
2.20347919032259e-62	0.523077471995812	0.484	0.336	4.06718188949743e-58	2	CD52
1.78341999239239e-58	0.851795465380073	0.441	0.347	3.29183662195787e-54	2	ID2
9.32502953962091e-56	0.772508656888637	0.263	0.159	1.72121395242323e-51	2	LEPROTL1
3.28802906845376e-48	0.756036368482378	0.304	0.201	6.06904405455195e-44	2	TNFAIP3
2.88673516807257e-46	-0.905943845422489	0.232	0.387	5.32833577322835e-42	2	S100A8
2.45706765127094e-44	0.684105292105448	0.553	0.531	4.53525547071591e-40	2	KLF6
1.03617102284718e-39	0.620571047096315	0.265	0.174	1.91256447397133e-35	2	STK17B
3.81239129963716e-37	0.664381529571852	0.367	0.292	7.03691186087026e-33	2	SRSF7
2.41421662334374e-35	0.830729185731092	0.456	0.439	4.45616104336787e-31	2	HSPA8
1.24641544145555e-29	0.679556016339892	0.333	0.262	2.30063362183865e-25	2	DDIT4
2.89068670701862e-29	0.618460860674591	0.301	0.225	5.33562952381497e-25	2	HCST
1.2647140322678e-28	0.539413150740122	0.429	0.379	2.3344091607599e-24	2	ARHGDIB
1.217963572197e-24	0.543455793438886	0.279	0.212	2.24811716156123e-20	2	CREM
1.19620273410485e-23	0.885952028324116	0.477	0.504	2.20795100661073e-19	2	BTG1
4.80010499708432e-21	0.509577981510851	0.336	0.28	8.86003380361824e-17	2	BTG2
7.11439436707246e-16	0.787494746324024	0.373	0.358	1.31317491227424e-11	2	DNAJB1
4.57349071213661e-12	0.520633825823446	0.252	0.219	8.44174915646176e-08	2	YPEL5
6.10700984283313e-11	0.606402335624202	0.284	0.256	1.12723187679014e-06	2	NBEAL1
2.22672252422765e-10	0.606311103201345	0.303	0.293	4.1100844352194e-06	2	SARAF
0	3.1598621479525	0.993	0.73	0	3	SFTPC
0	2.63024876227565	0.488	0.046	0	3	PGC
0	2.50847488994574	0.906	0.252	0	3	SLPI
0	2.48384270785349	0.887	0.123	0	3	NAPSA
0	2.46915053386207	0.996	0.35	0	3	SFTPB
0	2.36381462097029	0.972	0.327	0	3	SFTPA2
0	2.24323493696261	0.812	0.089	0	3	SFTPD
0	1.95685212165597	0.679	0.071	0	3	SFTA2
0	1.9057051336154	0.672	0.189	0	3	SCGB3A2
0	1.89480558772409	0.962	0.321	0	3	SFTPA1
0	1.66010263709844	0.75	0.235	0	3	CYB5A
0	1.64066763516528	0.767	0.114	0	3	MUC1
0	1.59822355291533	0.438	0.027	0	3	C4BPA
0	1.46619928397896	0.528	0.044	0	3	CXCL17
0	1.43007259237287	0.474	0.024	0	3	C16orf89
0	1.40583273327303	0.556	0.076	0	3	SELENBP1
0	1.40559021941262	0.456	0.032	0	3	PEBP4
0	1.40256603178688	0.551	0.052	0	3	LAMP3
0	1.3945446083986	0.548	0.079	0	3	PIGR
0	1.38916453366922	0.525	0.072	0	3	LRRK2
0	1.37645520475385	0.667	0.18	0	3	MGST1
0	1.34963312971921	0.809	0.315	0	3	CTSH
0	1.34192793654946	0.788	0.133	0	3	SLC34A2
0	1.33374428581066	0.396	0.026	0	3	WIF1
0	1.29023793837724	0.341	0.053	0	3	STEAP4
0	1.28524995814562	0.431	0.024	0	3	S100A14
0	1.26988245556412	0.618	0.121	0	3	HOPX
0	1.24045129924097	0.392	0.019	0	3	SFTA3
0	1.23820475481091	0.477	0.053	0	3	ABCA3
0	1.20587751213611	0.548	0.125	0	3	SDC4
0	1.20084344617477	0.499	0.092	0	3	LPCAT1
0	1.18706181093442	0.489	0.071	0	3	ELF3
0	1.18525819358231	0.428	0.073	0	3	SCD
0	1.13956214075492	0.439	0.063	0	3	C3
0	1.12940650613969	0.269	0.046	0	3	GPR116
0	1.11482907201427	0.795	0.501	0	3	NPC2
0	1.11360297732562	0.394	0.071	0	3	DRAM1
0	1.10988792177796	0.382	0.063	0	3	AK1
0	1.07593463118882	0.29	0.021	0	3	PTPN13
0	1.05070365885464	0.312	0.023	0	3	MFSD2A
0	1.04847488857271	0.304	0.008	0	3	ZNF385B
0	1.03894314235013	0.452	0.053	0	3	CLDN18
0	1.03400755887414	0.442	0.068	0	3	SLC39A8
0	1.02867256103716	0.324	0.017	0	3	MACROD2
0	1.02808105141647	0.326	0.056	0	3	MTUS1
0	1.0186435688496	0.35	0.022	0	3	SDR16C5
0	1.01146297780538	0.35	0.031	0	3	DUOX1
0	1.01084595605402	0.395	0.065	0	3	MBIP
0	1.0106042994872	0.325	0.025	0	3	FASN
0	1.00780830929004	0.567	0.2	0	3	FABP5
0	1.00175611634334	0.362	0.064	0	3	F3
0	0.969171747439166	0.578	0.168	0	3	C8orf4
0	0.967157990537086	0.343	0.027	0	3	FGGY
0	0.965072395641427	0.516	0.103	0	3	DHCR24
0	0.959646373849596	0.302	0.026	0	3	LMO3
0	0.949906068613181	0.417	0.078	0	3	MLPH
0	0.948816496391021	0.444	0.073	0	3	AGR3
0	0.940092104930766	0.315	0.038	0	3	ITGB6
0	0.925599722314939	0.429	0.112	0	3	LDLR
0	0.899238824432954	0.285	0.016	0	3	HSD17B6
0	0.898014610744342	0.328	0.045	0	3	AQP4
0	0.885402448632085	0.321	0.064	0	3	SECISBP2L
0	0.883380619780833	0.343	0.047	0	3	AGR2
0	0.878807785679218	0.346	0.034	0	3	NKX2-1
0	0.878800098229311	0.297	0.023	0	3	GKN2
0	0.878276206554365	0.357	0.041	0	3	SFTA1P
0	0.872152100591813	0.397	0.065	0	3	CLDN4
0	0.864217611496374	0.359	0.046	0	3	SUSD2
0	0.852901117278121	0.284	0.027	0	3	CACNA2D2
0	0.851138238359834	0.259	0.008	0	3	PLA2G1B
0	0.849999027601929	0.415	0.055	0	3	FOLR1
0	0.849263842802544	0.315	0.047	0	3	RGS16
0	0.840206861000346	0.301	0.059	0	3	ATP11A
0	0.824098489562415	0.713	0.302	0	3	RNASE1
0	0.821309576404248	0.449	0.11	0	3	TSTD1
0	0.818645559083109	0.324	0.039	0	3	EPCAM
0	0.808875752480874	0.412	0.066	0	3	WFDC2
0	0.801689143661351	0.289	0.03	0	3	TACC2
0	0.791447282554145	0.403	0.104	0	3	ATP1B1
0	0.785976998063035	0.291	0.058	0	3	MSMO1
0	0.778094505667663	0.406	0.1	0	3	IFT57
0	0.770730755597754	0.284	0.041	0	3	CADM1
0	0.770637392911247	0.265	0.022	0	3	GSTA4
0	0.76971252604493	0.286	0.025	0	3	MAL2
0	0.76943412953267	0.253	0.023	0	3	DUOXA1
0	0.768870097887485	0.572	0.206	0	3	SCGB3A1
0	0.763886671263298	0.277	0.014	0	3	MALL
0	0.742506484839254	0.306	0.05	0	3	PMM1
0	0.719686223018873	0.302	0.037	0	3	TMEM125
0	0.712366458484173	0.371	0.065	0	3	KRT8
0	0.704683429369641	0.289	0.049	0	3	C2
0	0.662959343586733	0.414	0.075	0	3	FXYD3
0	0.620937768837431	0.278	0.048	0	3	NEDD4L
0	0.597719322239842	0.443	0.109	0	3	KRT18
0	0.593431706617993	0.251	0.038	0	3	KLF5
0	0.531952245284054	0.38	0.092	0	3	LMO7
0	-0.925514260561717	0.895	0.956	0	3	TMSB4X
0	-1.18841352707922	0.606	0.812	0	3	ACTB
0	-1.25352071474621	0.725	0.902	0	3	TMSB10
0	-1.37973039244293	0.753	0.891	0	3	FTH1
0	-1.40384009210999	0.883	0.973	0	3	B2M
0	-1.58296199368814	0.397	0.711	0	3	HLA-C
0	-1.69174862451921	0.273	0.697	0	3	VIM
0	-1.81633244104473	0.276	0.663	0	3	S100A4
0	-2.36198544478437	0.109	0.669	0	3	SRGN
4.65167806369973e-306	0.609692706087156	0.349	0.08	8.58606736997696e-302	3	LIMCH1
3.12940914631438e-303	0.844676932805765	0.348	0.085	5.77626340226709e-299	3	MID1IP1
8.70170222523772e-303	0.607895308117372	0.588	0.212	1.60616019673438e-298	3	SEPP1
1.80028680836263e-300	-1.96894579476474	0.114	0.503	3.32296939087573e-296	3	LGALS1
1.4694339471048e-293	0.832838028025787	0.253	0.046	2.71228117956605e-289	3	HMGCS1
8.09206983249099e-288	0.721860501452503	0.441	0.136	1.49363424968119e-283	3	NGFRAP1
8.20274310489576e-288	-1.91600317383723	0.155	0.523	1.51406232230166e-283	3	TYROBP
1.17221415658216e-279	0.719617347565624	0.357	0.093	2.16367289021936e-275	3	DLC1
8.65155368516007e-276	0.816054310064112	0.406	0.123	1.59690377920685e-271	3	RNF145
4.54752989007082e-275	-1.00774725735819	0.592	0.806	8.39383067109273e-271	3	HLA-B
3.5533604604117e-270	0.93114644677052	0.444	0.15	6.55879273782792e-266	3	CPM
1.48255478405923e-266	0.82361189716263	0.519	0.203	2.73649962041652e-262	3	ATP1A1
2.66878791922336e-260	-1.41332765607252	0.242	0.57	4.92604874130249e-256	3	SH3BGRL3
5.1599090980628e-257	0.515392514481503	0.368	0.099	9.52416021320431e-253	3	GPRC5A
9.36967002989971e-249	-1.73700379823668	0.098	0.453	1.72945369411889e-244	3	FCER1G
5.47536382851736e-248	-1.74787717175083	0.126	0.464	1.01064265546773e-243	3	CYBA
8.72073057141097e-247	0.508956128478532	0.265	0.057	1.60967244887104e-242	3	SOD3
3.3087659121742e-246	-1.34350501987011	0.031	0.393	6.10732012069113e-242	3	GMFG
1.70100187758224e-245	-1.37913420172282	0.072	0.44	3.13970926564131e-241	3	LAPTM5
4.69099220635111e-241	0.71063877817211	0.419	0.144	8.65863341448288e-237	3	MRPL14
2.3729288364466e-239	-1.06831882964813	0.445	0.7	4.37995204631313e-235	3	HLA-A
6.71127903340661e-229	-1.59644488160334	0.136	0.494	1.23876788398619e-224	3	TIMP1
1.83540800566429e-228	0.97202331317912	0.616	0.313	3.38779609685515e-224	3	CXCL2
1.8408614370216e-225	0.695088612485383	0.384	0.13	3.39786204045448e-221	3	DCXR
1.24407406990087e-217	-1.74878695531599	0.043	0.371	2.29631191822302e-213	3	AIF1
9.54870372337274e-217	0.675323492444931	0.357	0.116	1.76249973326014e-212	3	SPTSSA
7.74063742662261e-215	0.729050532587548	0.575	0.303	1.428766856206e-210	3	PRDX5
5.32264142606191e-211	-1.19202313440254	0.339	0.633	9.82453154422508e-207	3	HLA-E
2.95255144930795e-207	0.597005707817793	0.296	0.083	5.44981946513262e-203	3	EPHX1
9.78588098275184e-206	0.656867830726382	0.306	0.089	1.80627791179633e-201	3	ASPH
1.46831772225477e-201	0.637294597903469	0.29	0.081	2.71022085173786e-197	3	MAOA
5.77440600707406e-198	-1.8231355490114	0.163	0.465	1.06583986078573e-193	3	LYZ
1.95717838036341e-191	0.606339540956967	0.327	0.103	3.61255985447479e-187	3	AQP3
1.42453044624138e-189	0.696396819714968	0.323	0.104	2.62939829767234e-185	3	TMEM87A
7.40283345181771e-189	-1.07356544591457	0.395	0.61	1.36641499853651e-184	3	PFN1
2.13900380295668e-188	0.713343109532876	0.43	0.172	3.94817321949743e-184	3	PTP4A1
5.33812656971645e-188	-0.898988866619804	0.423	0.64	9.85311402238262e-184	3	CFL1
2.44293914886879e-185	0.563754783123974	0.378	0.136	4.50917708098202e-181	3	SPINT2
3.13845141307661e-181	-1.40931903469647	0.029	0.321	5.7929536182568e-177	3	PTPRC
1.08671731419942e-178	-1.42381129809999	0.021	0.304	2.00586281854928e-174	3	SAMSN1
3.62263927773422e-178	-1.64364524653669	0.084	0.373	6.68666757884183e-174	3	RGS2
1.9274010376489e-177	0.775879150241634	0.585	0.342	3.55759683529235e-173	3	DBI
2.19539200960695e-177	-1.14355670768533	0.125	0.418	4.0522545713325e-173	3	ARHGDIB
1.69175083949774e-173	0.594891458131436	0.372	0.135	3.12263369954493e-169	3	NCOA7
4.17865474459455e-171	-1.24377247635633	0.08	0.355	7.71296092757262e-167	3	EMP3
1.1809198037519e-170	-1.12340962396379	0.013	0.282	2.17974177376526e-166	3	CLEC2B
4.12791367497001e-166	-0.619230213590594	0.728	0.827	7.61930306125965e-162	3	RPL13A
3.21984493111013e-163	0.726294335227338	0.319	0.11	5.94318977384309e-159	3	NNMT
4.34245327738066e-163	0.545249927487017	0.258	0.075	8.01530025938922e-159	3	C11orf96
7.03553685511979e-159	-0.556124840294942	0.738	0.825	1.29861939271801e-154	3	PTMA
1.01486394102418e-158	-1.26525292541189	0.039	0.301	1.87323586234243e-154	3	DDIT4
1.29971469259595e-157	0.596116892611905	0.296	0.1	2.3990133795936e-153	3	TSPAN3
6.56362025138245e-157	-1.22763161677099	0.039	0.302	1.21151302600017e-152	3	LST1
2.0188150742073e-156	0.517353871494455	0.265	0.084	3.72632886397184e-152	3	PCBD1
3.09354193588335e-156	-1.42805112623154	0.108	0.377	5.71005970525349e-152	3	RGCC
1.61367779886649e-155	-0.820720522866052	0.437	0.63	2.97852648114777e-151	3	GAPDH
8.23346964619318e-154	-0.974523484779738	0.457	0.663	1.51973382729434e-149	3	ANXA1
1.04754775429122e-153	-1.1407201427277	0.035	0.297	1.93356364487073e-149	3	LCP1
1.20933452808236e-152	-1.86381401248557	0.038	0.293	2.23218967193443e-148	3	CXCR4
1.04110746492927e-151	-0.998468937083146	0.401	0.602	1.92167615876645e-147	3	PSAP
7.83233726916528e-151	-1.16575100098521	0.036	0.287	1.44569281314253e-146	3	C1orf162
2.62771258213438e-150	-1.25235599995467	0.07	0.334	4.85023188410364e-146	3	PLAUR
1.52837969029413e-148	0.578531665652474	0.547	0.297	2.8210832323449e-144	3	PEBP1
7.59866503867189e-148	-2.05903346470495	0.137	0.399	1.40256159283806e-143	3	S100A8
4.1336677629243e-146	0.512022786578983	0.477	0.222	7.62992395680568e-142	3	NUPR1
4.33587922609785e-146	-1.32144821319479	0.199	0.443	8.0031658755314e-142	3	CTSS
5.62099871804911e-144	-1.20004746373578	0.026	0.266	1.03752394337751e-139	3	CD14
1.2130719155359e-142	0.518649849452298	0.259	0.085	2.23908814169616e-138	3	TMEM243
4.38016702628219e-142	-1.179740878673	0.036	0.28	8.08491229711166e-138	3	MS4A7
8.42891784758814e-142	-1.06312414077867	0.028	0.267	1.55580965630782e-137	3	COTL1
3.0743984211271e-139	-0.796092865701732	0.46	0.636	5.67472460571639e-135	3	MYL12A
2.93357109497739e-138	-1.39134760586665	0.046	0.287	5.41478552710927e-134	3	THBS1
3.67743786213524e-137	-1.49912677869449	0.14	0.382	6.78781480592922e-133	3	CD52
7.95813879739578e-137	-0.962569138833267	0.023	0.256	1.46891325922331e-132	3	CD53
3.26011614132444e-136	-1.29924535799137	0.031	0.267	6.01752237365665e-132	3	MNDA
4.81833783612155e-135	-0.840254401270667	0.484	0.638	8.89368797791315e-131	3	ITM2B
8.10350453133785e-135	-0.584346435690343	0.672	0.778	1.49574486639434e-130	3	H3F3B
2.10510393043344e-134	0.566486465344581	0.486	0.244	3.88560083479405e-130	3	AKAP13
7.72801211191978e-134	-1.13160658839619	0.1	0.352	1.42643647561815e-129	3	SLC2A3
1.18573491969968e-132	0.606551242808498	0.359	0.151	2.18862951478167e-128	3	CAT
6.52130604418398e-132	0.577850573446207	0.279	0.1	1.20370266963548e-127	3	SYNE1
1.18825534428451e-131	-1.01303051131856	0.053	0.291	2.19328171448035e-127	3	IFI16
5.17788099460283e-130	-1.39487947967348	0.092	0.325	9.5573327398379e-126	3	ALOX5AP
1.49534327595586e-129	-1.10137150205515	0.116	0.355	2.76010461875933e-125	3	ZFP36L2
3.3309081647764e-128	-0.972892638630383	0.123	0.36	6.14819029054428e-124	3	LITAF
2.88636293897087e-127	-1.08264980164282	0.037	0.26	5.32764871275244e-123	3	HCST
3.44600624942464e-124	-1.11112549002982	0.053	0.276	6.360638335188e-120	3	CD68
1.66179313795104e-123	0.508115846923137	0.277	0.101	3.06733777403004e-119	3	ERRFI1
6.15716171972813e-122	0.801225805995759	0.465	0.24	1.13648891022742e-117	3	ICAM1
8.30060938911512e-122	0.510505668573223	0.345	0.146	1.53212648104287e-117	3	BTG3
5.66319563749303e-120	0.614743331855774	0.573	0.349	1.04531265076846e-115	3	WSB1
1.12927211353446e-117	-1.0060374270899	0.278	0.477	2.08441046716191e-113	3	GLUL
3.91001414462166e-111	-0.797050282919722	0.088	0.301	7.21710410814266e-107	3	FXYD5
2.12781399025703e-109	-0.738633745178769	0.517	0.673	3.92751906321643e-105	3	DUSP1
3.54784255248658e-109	-0.836917771637816	0.251	0.439	6.54860778337973e-105	3	CLIC1
7.84808239704273e-108	-1.42660555901731	0.061	0.261	1.44859904884615e-103	3	CFD
4.67049249290535e-105	-0.742379018852207	0.122	0.336	8.62079504340469e-101	3	CD99
4.65986458047732e-103	-0.710221764697678	0.329	0.505	8.60117804264503e-99	3	ARPC3
1.39632149541765e-100	-1.89817121670908	0.255	0.441	2.5773302162419e-96	3	S100A9
4.03302158055216e-99	-0.863204432916508	0.378	0.519	7.44415123338317e-95	3	H3F3A
6.72880928082172e-98	-0.649925674046055	0.25	0.444	1.24200361705407e-93	3	SDCBP
8.55396860944085e-98	-0.838901067165212	0.144	0.345	1.57889152593059e-93	3	IFNGR1
7.72633323121644e-97	-0.970238289456782	0.147	0.337	1.42612658781793e-92	3	ATP1B3
3.72899861425871e-94	-0.987924386370849	0.207	0.392	6.88298564219873e-90	3	GRN
4.26317418682302e-94	-0.68432243411396	0.494	0.638	7.86896691403794e-90	3	S100A10
6.29513084770789e-94	-1.60406685789192	0.275	0.448	1.16195525186992e-89	3	MT2A
1.14060827857905e-93	-0.740262739521492	0.623	0.692	2.1053347606012e-89	3	HSP90AA1
2.84293273091817e-92	-1.63641314854979	0.166	0.34	5.24748523472876e-88	3	C1QA
6.94888569937966e-92	-0.90728044437145	0.075	0.259	1.2826253223915e-87	3	KLF4
7.8341129386429e-91	0.587827145550013	0.273	0.119	1.44602056621471e-86	3	GSPT1
1.70346498863317e-90	-0.935206249826738	0.137	0.326	3.14425567601911e-86	3	PLIN2
1.12697015513312e-89	0.507698638031899	0.3	0.137	2.0801615123447e-85	3	FDPS
8.69072684340206e-89	-0.734485881722058	0.272	0.439	1.60413436075515e-84	3	POMP
1.6033380517304e-88	-0.751579141225679	0.425	0.577	2.95944137588397e-84	3	TXNIP
4.23179622432393e-88	-0.522355224139965	0.646	0.736	7.8110494708571e-84	3	RPL26
7.35077879887469e-88	-0.741081967580339	0.112	0.301	1.35680675069629e-83	3	ELF1
2.5471585185417e-86	-0.933632998519675	0.126	0.309	4.70154519352428e-82	3	GSN
2.7429862638587e-86	-0.806694964858891	0.241	0.425	5.06300404583038e-82	3	CTSB
7.96740948772118e-86	-0.811630983333659	0.301	0.457	1.47062444324358e-81	3	TSPO
1.39740648067579e-83	-1.14849605842993	0.131	0.324	2.57933288203138e-79	3	IFI30
1.8264092159379e-83	-0.664475657922133	0.075	0.254	3.37118613077818e-79	3	UPP1
3.17859277518076e-82	-0.719041486800615	0.087	0.264	5.86704654442865e-78	3	RNF149
6.13247703905455e-82	-0.744659489249877	0.18	0.357	1.13193261186869e-77	3	GSTO1
1.65580700029607e-81	-0.74767975175482	0.296	0.468	3.05628856114649e-77	3	TPM3
1.41488128854497e-80	0.533225813158305	0.296	0.142	2.6115878823963e-76	3	GOLGA4
9.454191893146e-80	-0.534636449493577	0.621	0.729	1.74505473963689e-75	3	RPL39
2.87471541830311e-79	-0.751232727536049	0.093	0.261	5.30614971910388e-75	3	TYMP
4.48171843128636e-78	0.70909707672928	0.475	0.279	8.27235588046836e-74	3	SERPINA1
4.65582330420836e-78	-0.691432126676383	0.259	0.427	8.5937186549078e-74	3	ARPC5
6.36305817882609e-78	-0.862146432345614	0.484	0.574	1.17449327864772e-73	3	S100A11
3.32195090191402e-77	0.511805559232288	0.296	0.143	6.1316569747529e-73	3	SMARCA5
1.37234012983568e-75	-0.730766049161739	0.183	0.355	2.5330654116507e-71	3	SEPT7
8.05321544023835e-75	-0.500882310122756	0.584	0.693	1.4864625059592e-70	3	ACTG1
8.4507825207911e-74	-0.685007945509022	0.1	0.27	1.55984543768762e-69	3	NR4A2
1.1583896138469e-73	-1.58653188241128	0.151	0.302	2.13815554923861e-69	3	C1QB
5.1869976427945e-73	-0.880470622139976	0.097	0.253	9.57416024907008e-69	3	CAPG
5.48018991281326e-72	-0.619581472325893	0.17	0.339	1.01153345410707e-67	3	CAP1
1.80789265420974e-71	-0.610371454557556	0.137	0.311	3.33700826114033e-67	3	ACTR2
3.91290413761e-71	-0.620303215598857	0.334	0.477	7.22243845720055e-67	3	PSMA7
7.96682184167056e-71	-1.07963706478097	0.413	0.512	1.47051597553555e-66	3	BTG1
4.53711229079194e-70	-0.766621284819915	0.165	0.311	8.37460186634377e-66	3	SARAF
1.06594600587937e-69	-0.619426439651667	0.324	0.472	1.96752313765214e-65	3	TUBA1B
7.85879533208114e-69	-0.764696016926554	0.225	0.374	1.45057644239554e-64	3	FKBP1A
2.73381660337776e-68	-0.812237199539573	0.226	0.376	5.04607868651467e-64	3	CEBPB
8.00495259302372e-66	-0.57694764483524	0.172	0.334	1.47755414962032e-61	3	SH3BGRL
3.6903571584599e-64	-0.611605610299988	0.289	0.436	6.81166124308529e-60	3	DNAJA1
1.16339299734071e-62	-0.669825396467279	0.262	0.399	2.14739079449149e-58	3	ARPC1B
2.04612051206139e-62	-0.57296052907347	0.423	0.531	3.77672924116292e-58	3	YBX1
8.0911814313209e-62	-0.773837416457725	0.281	0.426	1.49347026859321e-57	3	TSC22D3
1.6055805732678e-60	-0.922610582607159	0.466	0.519	2.9635806221377e-56	3	CST3
5.49717466997287e-59	-0.625262026538032	0.458	0.571	1.01466850058359e-54	3	CALM1
9.84589802804499e-59	-0.791135377987946	0.427	0.5	1.81735585801654e-54	3	GPX1
1.30387643260978e-58	-0.574709686254426	0.111	0.253	2.40669511931112e-54	3	ARL6IP1
9.68913145080623e-58	-0.523547520309436	0.27	0.412	1.78841988318981e-53	3	CDC42
1.17164432802362e-57	0.530427368359727	0.324	0.182	2.16262110066599e-53	3	TOP1
2.89612047438661e-57	-0.659154915048187	0.157	0.308	5.34565917162281e-53	3	TUBA1A
7.08570171568276e-57	-0.535450043841981	0.379	0.527	1.30787882268072e-52	3	RPL21
2.76630470366551e-56	-0.569599614409913	0.135	0.271	5.10604522202579e-52	3	DNAJB6
5.96236291171444e-54	-0.553179947288061	0.125	0.261	1.10053294624425e-49	3	CMTM6
1.20198515695812e-53	-0.569833355669899	0.116	0.252	2.2186242027133e-49	3	CDKN1A
1.87544708570004e-52	-0.596547968402789	0.243	0.366	3.46170023078513e-48	3	FCGRT
1.73217750125021e-51	-0.927295499895339	0.91	0.915	3.19725323180764e-47	3	FTL
2.72604421923575e-51	-0.889602447655972	0.315	0.427	5.03173241986534e-47	3	HSPA1A
7.45641105470366e-51	-0.539093667600988	0.144	0.289	1.3763043524772e-46	3	AHNAK
1.40621904672218e-50	-0.810349365267607	0.355	0.465	2.5955991164398e-46	3	IFITM2
3.20415336986753e-50	-0.609237723169565	0.424	0.526	5.91422629010148e-46	3	ANXA2
1.00591901587757e-49	-0.638672199816517	0.2	0.337	1.85672531950681e-45	3	TPM4
2.66679843683357e-48	-0.717401108704272	0.513	0.593	4.9223765547074e-44	3	JUNB
3.36743998545818e-48	-0.907980102208504	0.411	0.49	6.2156207251587e-44	3	CTSD
5.43716181036841e-48	-0.718414065832667	0.157	0.283	1.0035913269578e-43	3	CTSC
7.92631053031553e-48	-0.713621163101965	0.301	0.419	1.46303839768564e-43	3	NAMPT
1.09644314818453e-45	-0.567046903333999	0.157	0.28	2.023814762919e-41	3	TUBB
5.31524300328029e-44	-0.601674590349157	0.308	0.409	9.81087553545476e-40	3	DYNLL1
7.87827370484591e-44	-0.562707307546152	0.186	0.298	1.45417176044046e-39	3	AP2S1
4.2054380544637e-43	-0.529622312563172	0.334	0.447	7.7623975609291e-39	3	ANXA5
4.31929697096379e-43	-0.54350211103351	0.162	0.283	7.97255834900496e-39	3	ITGB1
4.73944920746422e-43	-0.525030342239874	0.185	0.302	8.74807534713746e-39	3	CAPZA2
7.82392251185191e-43	-0.554235762346163	0.353	0.44	1.44413961723763e-38	3	RAC1
2.84193729851388e-42	-0.611428226805368	0.23	0.332	5.24564786559692e-38	3	ATP6V1F
5.02967973996301e-39	-0.651126617723844	0.359	0.452	9.28378286402373e-35	3	HSPA8
4.45358968600346e-38	-0.750246954943321	0.261	0.371	8.22043584242519e-34	3	ID2
1.01229709319889e-31	-1.01703943893763	0.706	0.629	1.86849797462651e-27	3	HLA-DRA
1.0244950501526e-30	-0.524738412161062	0.256	0.342	1.89101296357166e-26	3	SELK
3.02635817437745e-29	-1.54792666266617	0.204	0.278	5.5860519182659e-25	3	AREG
1.80755318017743e-27	-0.578777522642516	0.168	0.259	3.3363816599715e-23	3	SGK1
2.89528114273617e-25	-0.54377878957079	0.241	0.314	5.34410993326242e-21	3	HERPUD1
2.68263094334765e-20	-0.597382740024566	0.303	0.361	4.95160019523109e-16	3	HSPA1B
2.08939772344481e-19	-0.597624288948974	0.309	0.367	3.85661031793443e-15	3	DNAJB1
3.69429965263666e-19	-1.45457044637117	0.266	0.305	6.81893829883674e-15	3	APOC1
2.21737110774392e-16	-0.682343673484912	0.648	0.586	4.09282359067372e-12	3	HLA-DRB1
2.7761684640432e-15	-0.500689182945878	0.288	0.343	5.12425175093093e-11	3	SOCS3
2.79885506987072e-12	-0.630595219887965	0.39	0.4	5.16612668796737e-08	3	HLA-DPB1
7.88561181512108e-09	-0.586646951762162	0.434	0.426	0.000145552622883505	3	HLA-DPA1
1.11275620858817e-06	-0.545126465181815	0.263	0.277	0.0205392540981204	3	HLA-DQB1
0	3.72451019315669	0.71	0.083	0	4	FCN3
0	2.92424042703367	0.916	0.114	0	4	IFI27
0	2.87209076951597	0.803	0.039	0	4	CLDN5
0	2.70829556293709	0.702	0.03	0	4	TMEM100
0	2.64281008631984	0.762	0.056	0	4	SLC9A3R2
0	2.63289604479824	0.795	0.028	0	4	RAMP2
0	2.51864384650204	0.919	0.163	0	4	EPAS1
0	2.44072891404146	0.913	0.125	0	4	SPARCL1
0	2.34768177760919	0.731	0.045	0	4	HYAL2
0	2.2866183946738	0.618	0.053	0	4	MT1M
0	2.27265298651616	0.673	0.041	0	4	AQP1
0	2.267207549864	0.77	0.042	0	4	EGFL7
0	2.19153335952002	0.772	0.139	0	4	ID1
0	2.13260797549791	0.491	0.014	0	4	CA4
0	2.12246370809004	0.734	0.087	0	4	PECAM1
0	2.12187532910221	0.569	0.025	0	4	VWF
0	2.11639675322776	0.474	0.047	0	4	IL1RL1
0	2.11080723443441	0.754	0.098	0	4	TNFSF10
0	2.08788252403746	0.622	0.014	0	4	RAMP3
0	2.02397531022593	0.628	0.016	0	4	CLEC14A
0	2.00818837229761	0.889	0.379	0	4	MT2A
0	1.99797737801888	0.585	0.024	0	4	CALCRL
0	1.98378808901135	0.452	0.011	0	4	SLC6A4
0	1.98170577231697	0.489	0.014	0	4	EMCN
0	1.90998300027492	0.763	0.059	0	4	GNG11
0	1.90961567897718	0.55	0.017	0	4	FAM107A
0	1.88633411381132	0.814	0.135	0	4	TIMP3
0	1.8797980281028	0.588	0.153	0	4	MT1X
0	1.7727183862856	0.832	0.18	0	4	TM4SF1
0	1.76605331778542	0.925	0.436	0	4	IFITM3
0	1.74741354757679	0.568	0.019	0	4	SLCO2A1
0	1.73693983678187	0.837	0.27	0	4	CD59
0	1.68342808739142	0.713	0.138	0	4	VAMP5
0	1.6741827644491	0.621	0.045	0	4	ESAM
0	1.66655234192454	0.476	0.044	0	4	PRSS23
0	1.66555434089694	0.535	0.018	0	4	LDB2
0	1.66049197047488	0.618	0.085	0	4	ENG
0	1.65096511005666	0.602	0.044	0	4	ARHGAP29
0	1.64703630826612	0.553	0.014	0	4	PCAT19
0	1.60637305541582	0.953	0.561	0	4	HLA-E
0	1.60438443555699	0.692	0.139	0	4	ID3
0	1.59714479991229	0.679	0.103	0	4	SDPR
0	1.57861293758287	0.292	0.038	0	4	IL6
0	1.57139024365043	0.533	0.028	0	4	NPDC1
0	1.55824628549255	0.696	0.095	0	4	SPARC
0	1.55764767468694	0.426	0.098	0	4	HPGD
0	1.55671605616596	0.468	0.012	0	4	BTNL9
0	1.53606115267872	0.554	0.05	0	4	IGFBP4
0	1.53562843672335	0.633	0.093	0	4	PON2
0	1.52120569083694	0.553	0.114	0	4	HES1
0	1.51973004276833	0.485	0.099	0	4	CD36
0	1.49571319393941	0.437	0.016	0	4	PTPRB
0	1.48680329598819	0.731	0.118	0	4	PTRF
0	1.46018911866613	0.635	0.147	0	4	MT1E
0	1.45794017784837	0.543	0.066	0	4	TCF4
0	1.44103020300816	0.479	0.027	0	4	TSPAN7
0	1.43624796953766	0.389	0.008	0	4	PCDH17
0	1.42577174375282	0.503	0.031	0	4	ACVRL1
0	1.42441251092211	0.442	0.014	0	4	STXBP6
0	1.42345252277093	0.782	0.311	0	4	FKBP1A
0	1.42338609202307	0.594	0.056	0	4	ITM2A
0	1.41216620240102	0.748	0.293	0	4	SOCS3
0	1.40952272022316	0.44	0.016	0	4	VIPR1
0	1.39232163664776	0.523	0.07	0	4	ICAM2
0	1.38325795356918	0.853	0.173	0	4	CAV1
0	1.37090408281423	0.705	0.17	0	4	TFPI
0	1.35078836299076	0.649	0.141	0	4	RHOC
0	1.34514550239248	0.336	0.02	0	4	SRPX
0	1.3399012756993	0.36	0.011	0	4	GPIHBP1
0	1.33935208056369	0.407	0.011	0	4	CDH5
0	1.33645859187956	0.589	0.103	0	4	SH3BP5
0	1.33116265601153	0.66	0.165	0	4	BST2
0	1.32190263155055	0.929	0.647	0	4	HLA-C
0	1.31536760104369	0.606	0.122	0	4	APP
0	1.31020341221162	0.264	0.04	0	4	EDNRB
0	1.3091290096828	0.65	0.194	0	4	KLF4
0	1.30912103316145	0.485	0.053	0	4	BMPR2
0	1.30049233986876	0.38	0.01	0	4	NOSTRIN
0	1.2920799926996	0.628	0.116	0	4	TPM1
0	1.28554213902485	0.592	0.164	0	4	PDLIM1
0	1.28044361004111	0.687	0.183	0	4	STOM
0	1.27757856274092	0.427	0.01	0	4	ECSCR.1
0	1.26203332277214	0.578	0.131	0	4	CCDC85B
0	1.25505941852145	0.278	0.009	0	4	CX3CL1
0	1.24995388524751	0.914	0.589	0	4	ITM2B
0	1.24108471681276	0.68	0.247	0	4	GSN
0	1.23236607837546	0.567	0.075	0	4	GIMAP7
0	1.23230431617187	0.352	0.015	0	4	LRRC32
0	1.21104917820169	0.321	0.015	0	4	F8
0	1.20745689352533	0.65	0.134	0	4	SPTBN1
0	1.20728605062644	0.709	0.281	0	4	IFNGR1
0	1.20422390750132	0.391	0.03	0	4	TINAGL1
0	1.19358919035772	0.376	0.013	0	4	FOXF1
0	1.19147097027647	0.406	0.075	0	4	CD93
0	1.18210653561138	0.34	0.027	0	4	LIFR
0	1.18117522573647	0.516	0.077	0	4	CRIP2
0	1.18078135884274	0.353	0.022	0	4	TBX3
0	1.1779636483438	0.56	0.108	0	4	CNN3
0	1.17725148069056	0.471	0.052	0	4	S100A16
0	1.17236389708973	0.333	0.011	0	4	NOTCH4
0	1.16197461242764	0.507	0.072	0	4	GIMAP4
0	1.15751382921622	0.407	0.043	0	4	ADGRF5
0	1.15085971527106	0.275	0.015	0	4	HEY1
0	1.13623773244128	0.447	0.048	0	4	COX7A1
0	1.13201642011858	0.545	0.119	0	4	RDX
0	1.12635958782122	0.355	0.016	0	4	S1PR1
0	1.11619074206369	0.424	0.074	0	4	RALA
0	1.09007065439499	0.311	0.01	0	4	PRX
0	1.08480350267742	0.301	0.013	0	4	PALMD
0	1.07004149904219	0.79	0.391	0	4	RAC1
0	1.06984744854849	0.314	0.033	0	4	GBP4
0	1.06245271692218	0.584	0.094	0	4	CAV2
0	1.05566715323915	0.563	0.166	0	4	RAB11A
0	1.04153480352794	0.284	0.018	0	4	FLT1
0	1.03966823417644	0.451	0.043	0	4	GATA2
0	1.03637843438257	0.299	0.038	0	4	CTNNAL1
0	1.03584939686251	0.271	0.008	0	4	ROBO4
0	1.01957522668316	0.287	0.005	0	4	CYYR1
0	1.01754435358367	0.648	0.149	0	4	GPX3
0	1.00857649951614	0.61	0.21	0	4	TSC22D1
0	1.0072902104922	0.31	0.005	0	4	ADGRL4
0	1.00705909956575	0.294	0.015	0	4	PODXL
0	1.00683175038339	0.321	0.024	0	4	TMEM204
0	1.00597295654257	0.537	0.155	0	4	SERPINB6
0	1.00501920233223	0.271	0.006	0	4	FENDRR
0	0.996249294484747	0.373	0.055	0	4	DAAM1
0	0.990827877956032	0.433	0.075	0	4	CARHSP1
0	0.984939229852699	0.411	0.054	0	4	ANXA3
0	0.971434528499629	0.684	0.309	0	4	GUK1
0	0.969075905499851	0.462	0.107	0	4	IL7R
0	0.964029136957732	0.46	0.124	0	4	KLF2
0	0.963223585249125	0.275	0.009	0	4	SMAD6
0	0.960665083170876	0.497	0.16	0	4	NDUFA12
0	0.960587104902495	0.372	0.052	0	4	NFIB
0	0.958764457043084	0.592	0.13	0	4	A2M
0	0.957743182280847	0.652	0.221	0	4	ADIRF
0	0.954867882107938	0.928	0.644	0	4	HLA-A
0	0.952804252771026	0.283	0.009	0	4	RASIP1
0	0.941195671149154	0.584	0.175	0	4	C8orf4
0	0.939074994942542	0.269	0.006	0	4	JAM2
0	0.935984270237625	0.302	0.04	0	4	CTTNBP2NL
0	0.932848014291109	0.409	0.091	0	4	SEC14L1
0	0.917661927592338	0.409	0.083	0	4	WARS
0	0.91569053056791	0.435	0.121	0	4	WBP5
0	0.915352285247699	0.304	0.02	0	4	LIMS2
0	0.907486370628394	0.611	0.255	0	4	CAPZA2
0	0.903117789583884	0.302	0.036	0	4	PLLP
0	0.900043396355718	0.254	0.011	0	4	PIK3R3
0	0.878528395341537	0.557	0.201	0	4	PPA1
0	0.876615381052136	0.364	0.065	0	4	TGM2
0	0.87546301630288	0.27	0.032	0	4	ITGA1
0	0.875219305661771	0.261	0.028	0	4	PRKCE
0	0.866134491205134	0.315	0.033	0	4	GIMAP1
0	0.860843348813862	0.972	0.872	0	4	TMSB10
0	0.855110204531525	0.3	0.04	0	4	LHFP
0	0.850126252154482	0.393	0.102	0	4	PRMT1
0	0.845832268784769	0.281	0.02	0	4	SH2D3C
0	0.842422559021251	0.769	0.304	0	4	RNASE1
0	0.838694553672353	0.288	0.033	0	4	SASH1
0	0.82334023760814	0.316	0.061	0	4	LUZP1
0	0.820073893623891	0.252	0.017	0	4	GIMAP8
0	0.818633062243196	0.284	0.031	0	4	APOL3
0	0.816614646556243	0.368	0.079	0	4	ZBTB16
0	0.815982417736757	0.341	0.06	0	4	RCN1
0	0.799170401541055	0.283	0.026	0	4	INPP1
0	0.798123174614112	0.37	0.081	0	4	CLIC4
0	0.785400502451597	0.3	0.048	0	4	TJP1
0	0.776533454318981	0.251	0.022	0	4	ZEB1
0	0.774320571807895	0.289	0.042	0	4	PPFIBP1
0	0.770799848174202	0.269	0.019	0	4	GIMAP6
0	0.768881946296762	0.266	0.038	0	4	RPGR
0	0.768631381995733	0.329	0.055	0	4	TPST2
0	0.740976503613287	0.27	0.032	0	4	ASRGL1
0	0.740480938676283	0.969	0.762	0	4	HLA-B
0	0.737021767598636	0.279	0.038	0	4	PRPSAP1
0	0.733357649942455	0.29	0.048	0	4	PKIG
0	0.709460068626941	0.536	0.096	0	4	CALD1
0	0.680083279528533	0.998	0.959	0	4	B2M
0	0.67278092192934	0.423	0.102	0	4	IL32
0	0.670465875910787	0.817	0.413	0	4	IFITM2
0	-0.775637537717667	0.903	0.911	0	4	MT-CO3
0	-0.873937575916488	0.923	0.914	0	4	MT-CO1
3.90765622346997e-301	1.09590287765595	0.285	0.053	7.21275185728086e-297	4	C10orf10
3.59721967133343e-298	0.798292633654772	0.604	0.228	6.63974806934725e-294	4	IFI16
6.07069668998328e-297	0.81375934658882	0.419	0.121	1.12052919503711e-292	4	MGST2
1.32327431425178e-295	0.694461589745839	0.313	0.065	2.44249972924593e-291	4	BCAM
2.89695146650224e-285	0.933254255562065	0.546	0.196	5.34719301686984e-281	4	IRF1
1.2273082739155e-284	1.05296340082685	0.485	0.164	2.26536561199323e-280	4	PDK4
1.4049566012173e-284	0.683989527682002	0.258	0.046	2.59326889452689e-280	4	MARCKSL1
2.36351608932558e-284	0.795469190074904	0.31	0.066	4.36257799767715e-280	4	WWTR1
3.67335721838361e-278	0.771041848139872	0.49	0.161	6.78028275369247e-274	4	NEDD9
1.85233564375383e-273	0.972228691934839	0.802	0.488	3.41904113124082e-269	4	GADD45B
3.17847059098532e-272	0.821746785495933	0.463	0.156	5.86682101684071e-268	4	SERTAD1
2.78363872254546e-267	0.834427468000638	0.75	0.397	5.13804035407441e-263	4	IER2
4.08925745817879e-267	1.26866863885901	0.28	0.057	7.54795141630641e-263	4	AKAP12
1.79279963914893e-265	0.746124971131206	0.425	0.129	3.30914957394109e-261	4	TGFBR2
2.97174990096916e-261	-2.0464857561061	0.127	0.519	5.48525596720888e-257	4	TYROBP
8.5505894052177e-259	1.54314460448994	0.499	0.179	1.57826779241508e-254	4	EMP1
1.77481550605911e-256	0.74672120023762	0.491	0.171	3.2759544610839e-252	4	MYH9
6.42323973195777e-252	0.746174030717651	0.426	0.137	1.18560158972477e-247	4	RBM17
2.43855243734513e-251	0.798408767590098	0.834	0.557	4.50108008885164e-247	4	JUNB
3.13461415630553e-251	0.804053057317411	0.825	0.494	5.78587080970875e-247	4	JUN
7.13408938976122e-250	-1.32167630790261	0.573	0.752	1.31681021956213e-245	4	SAT1
3.85596657071527e-247	0.614755769170257	0.255	0.049	7.11734309622625e-243	4	LMCD1
5.70528095263394e-246	0.792213198757393	0.551	0.216	1.05308075823717e-241	4	SGK1
4.21486727860138e-244	0.614542456068385	0.33	0.083	7.77980202284242e-240	4	LIMA1
1.06336250939787e-241	0.628461163689393	0.452	0.15	1.96275451984659e-237	4	PSMB9
4.71761215341574e-240	0.797647509817268	0.518	0.202	8.70776851277477e-236	4	LY6E
1.08982030840113e-236	1.15846596952977	0.637	0.315	2.0115903252468e-232	4	RGCC
7.20598352475112e-236	0.645759295083768	0.266	0.058	1.33008043899856e-231	4	ADIPOR2
2.5091637191769e-234	0.676155690429063	0.26	0.056	4.63141439285672e-230	4	EPB41L2
4.17139123413807e-234	0.623025312485289	0.819	0.533	7.69955393997204e-230	4	MYL12B
2.81782636275327e-230	0.738089214304951	0.361	0.109	5.20114390036998e-226	4	STX12
2.36551362578707e-225	0.611765673075392	0.566	0.237	4.36626505047778e-221	4	ITGB1
2.48120271769837e-225	0.728272010236017	0.421	0.143	4.57980397632765e-221	4	LAP3
1.16068244569362e-221	-0.635039147701984	0.907	0.894	2.14238765826128e-217	4	RPLP1
8.01741275766781e-221	0.755434361123787	0.408	0.14	1.47985404681032e-216	4	CSRNP1
3.5946270192773e-220	0.838515892892102	0.393	0.133	6.63496255218205e-216	4	KLF9
1.01202679349213e-217	0.657967317072946	0.369	0.106	1.86799905542778e-213	4	SYNE2
1.69507792574804e-217	0.648385767535434	0.706	0.384	3.12877483534574e-213	4	LAPTM4A
9.77216197148258e-216	0.618140750648983	0.36	0.113	1.80374565669626e-211	4	ARL2
2.70789073464103e-214	0.571545702054001	0.976	0.946	4.99822471800041e-210	4	TMSB4X
2.07420901672963e-211	0.648700744422888	0.289	0.073	3.82857500307956e-207	4	PLS3
5.10880368813173e-211	-1.68587030249558	0.088	0.447	9.42982984755355e-207	4	FCER1G
1.86269255359007e-208	-1.67434005066314	0.089	0.45	3.43815791541654e-204	4	CTSS
1.98034660009892e-204	0.54954183319998	0.273	0.069	3.65532375446259e-200	4	TMEM109
3.94926152102041e-204	-1.91106611612642	0.108	0.464	7.28954691549946e-200	4	LYZ
2.88384890699859e-203	0.63210598496016	0.789	0.472	5.323008312538e-199	4	H3F3A
2.60774287905675e-202	0.708247278343643	0.381	0.132	4.81337180616294e-198	4	TNFRSF1A
3.80628030757604e-202	0.664444554202605	0.591	0.281	7.02563219172385e-198	4	CD99
5.64334220605381e-197	0.79539835770243	0.393	0.134	1.04164810439341e-192	4	IGFBP7
1.23374899035344e-194	0.535041175941405	0.258	0.063	2.27725388639439e-190	4	GAS6
2.7809077249599e-193	0.647278169063939	0.853	0.582	5.13299947873099e-189	4	ZFP36
2.73329673336764e-192	0.684787343360981	0.257	0.067	5.04511911044999e-188	4	TCN2
3.30525511967714e-192	0.523842308210529	0.482	0.194	6.10083989990007e-188	4	CD151
9.91067051863693e-191	0.71815522554307	0.372	0.118	1.82931156433e-186	4	MGP
1.16185604510966e-186	-1.28439745450071	0.082	0.429	2.1445538880634e-182	4	CD44
1.03222149301772e-184	0.54606011311	0.834	0.593	1.9052744318121e-180	4	MYL12A
3.07479514268108e-184	0.635357174418296	0.252	0.065	5.67545687436073e-180	4	PAPSS2
1.53263222631392e-180	0.613167825876261	0.396	0.147	2.82893256333024e-176	4	S100A13
9.80085280653705e-180	-1.40624186501739	0.109	0.428	1.80904141103061e-175	4	LAPTM5
1.57823557534579e-177	0.756972489862409	0.258	0.069	2.91310722497326e-173	4	AKR1C3
2.63282959302086e-177	0.591152609896076	0.381	0.135	4.85967686279791e-173	4	IL6ST
8.59149244225527e-177	0.533532302323831	0.412	0.154	1.58581767499148e-172	4	ACTN4
3.74829923124636e-176	0.645322473715097	0.257	0.07	6.91861072103453e-172	4	DNAJC1
6.40596291877544e-176	0.624823002939503	0.289	0.085	1.18241263554757e-171	4	MAOA
6.70933703357818e-176	0.623292769000623	0.689	0.398	1.23840942965786e-171	4	RTN4
4.06906752838668e-172	0.632593369914939	0.54	0.253	7.51068484389613e-168	4	ARGLU1
4.28596997260668e-172	0.56122046945583	0.369	0.133	7.91104337543741e-168	4	FDPS
5.29901715237267e-171	-1.24132782291422	0.924	0.914	9.78092585984947e-167	4	FTL
5.41272425938857e-171	0.55783663919451	0.289	0.085	9.99080643797943e-167	4	LPAR6
1.73215863503471e-169	0.598596144816643	0.427	0.176	3.19721840854706e-165	4	LEPROT
4.98725259102574e-169	-0.54947870179703	0.892	0.872	9.20547083251531e-165	4	MT-CO2
5.95256091869271e-169	0.673296805384882	0.563	0.273	1.0987236943723e-164	4	ETS2
2.09266493212556e-168	-1.64580182010648	0.053	0.363	3.86264093171736e-164	4	AIF1
2.67349007840119e-168	0.749328054037129	0.548	0.272	4.93472798671292e-164	4	ATF3
5.7273287298039e-165	-0.645362696027099	0.857	0.861	1.0571503369472e-160	4	RPS29
7.3117803250315e-164	0.679027860448052	0.447	0.185	1.34960841239431e-159	4	THBD
4.77582365603893e-162	0.511084707563919	0.279	0.083	8.81521530431665e-158	4	SWAP70
9.78221479525635e-162	0.505197655409594	0.268	0.08	1.80560120690842e-157	4	ARL2BP
1.55344534514238e-156	0.55492589954232	0.261	0.077	2.8673494180638e-152	4	CCDC50
7.11171816413978e-154	0.530494435231771	0.76	0.503	1.31268093873692e-149	4	HMGB1
2.12606514015858e-149	-1.65522493760132	0.093	0.382	3.9242910357047e-145	4	CD52
4.18522919127691e-149	0.607070789306895	0.434	0.197	7.72509604125893e-145	4	SLC3A2
1.31199197595526e-148	-1.25673876398916	0.099	0.4	2.42167478921821e-144	4	EZR
2.42872047838892e-148	0.605200307872844	0.33	0.125	4.48293225901028e-144	4	CLTB
7.74416810022691e-148	0.615708435555931	0.406	0.171	1.42941854793988e-143	4	TAF7
2.46192585779135e-147	0.633689986899809	0.426	0.195	4.54422274831128e-143	4	SNU13
1.31935717993169e-144	0.534403678889105	0.342	0.13	2.43526948271791e-140	4	SERINC3
1.84429479354974e-144	-0.556992852862105	0.856	0.845	3.40419932993411e-140	4	RPS19
3.05091538880512e-144	-0.673382149656252	0.735	0.766	5.63137962465649e-140	4	RPL12
3.39431196194373e-143	-2.20358841165354	0.179	0.45	6.26522101935575e-139	4	SFTPB
8.81934193858962e-141	-1.36338568220745	0.037	0.314	1.62787413502487e-136	4	PTPRC
1.52571098797222e-140	-1.34324619521369	0.049	0.329	2.81615734159912e-136	4	SERPINA1
3.66650891839437e-140	-1.60311911859852	0.048	0.329	6.76764216157233e-136	4	IFI30
7.25285482115692e-140	0.625326872402429	0.311	0.117	1.33873194288914e-135	4	SNHG7
4.23202415573704e-139	-1.4712046257903	0.084	0.367	7.81147018665942e-135	4	RGS2
1.82636036907011e-138	-0.93854297085994	0.188	0.528	3.37109596922961e-134	4	MT-RNR2
1.2364911275332e-137	0.559378224702323	0.272	0.09	2.28231532320077e-133	4	PHACTR2
1.45227222846852e-136	-0.51764382906302	0.898	0.864	2.6806040793072e-132	4	RPL13
1.06609144868615e-135	-0.795244261184829	0.456	0.667	1.9677915959849e-131	4	PABPC1
4.21292524208876e-135	-1.96665577542555	0.166	0.447	7.77621741184743e-131	4	S100A9
9.0713711704852e-135	-0.838720249244874	0.396	0.642	1.67439369064816e-130	4	S100A4
2.91562541088471e-133	0.622332112912285	0.332	0.131	5.38166138341099e-129	4	KCTD12
4.12075165177346e-133	0.64391866062768	0.446	0.214	7.60608339884345e-129	4	CDKN1A
2.77915211092336e-132	0.60905304968948	0.369	0.163	5.12975896634234e-128	4	TMBIM4
2.26372242203354e-130	0.558619627510005	0.345	0.139	4.17837884658952e-126	4	KLF10
3.54044107550486e-130	-1.31089427853071	0.037	0.296	6.53494613716687e-126	4	SAMSN1
3.28092487718757e-129	-1.50988434367811	0.065	0.323	6.05593113831282e-125	4	ALOX5AP
3.12362505119636e-128	-1.15830321247224	0.035	0.292	5.76558711949824e-124	4	LCP1
2.04199535918238e-127	-1.23445465264658	0.041	0.297	3.76911503397884e-123	4	LST1
7.96291434499659e-127	-1.21297423486067	0.027	0.276	1.46979472979947e-122	4	MS4A7
3.80793144594374e-124	-1.14692068586721	0.035	0.282	7.02867986292296e-120	4	C1orf162
2.90001302634755e-122	-1.36646684697203	0.271	0.504	5.35284404403231e-118	4	CTSD
3.08984840145575e-121	-1.99067391427905	0.175	0.425	5.70324217940702e-117	4	SFTPA2
7.62423725709967e-121	-1.17721259446189	0.046	0.292	1.40728171291546e-116	4	CTSC
1.12790429832184e-120	0.553036143161004	0.28	0.102	2.08188575384246e-116	4	MARCKS
2.01366867629961e-118	0.619006827805203	0.566	0.321	3.71682964271381e-114	4	RHOB
1.03294943685619e-117	-1.43341993076707	0.541	0.648	1.90661807054916e-113	4	HLA-DRA
2.37605747480997e-117	-1.29271645186126	0.026	0.263	4.38572688700424e-113	4	MNDA
1.28093833238734e-116	-0.979495675002767	0.617	0.712	2.36435597392055e-112	4	CD74
3.8987022749578e-116	-1.87325229793679	0.173	0.418	7.19622465911711e-112	4	SFTPA1
4.0016737039065e-115	-0.602486748970957	0.708	0.76	7.38628932267061e-111	4	RPL23
2.3086270653672e-114	0.618371463485563	0.473	0.252	4.26126383725477e-110	4	YBX3
9.56030608642185e-114	-0.978340463878466	0.105	0.357	1.76464129743175e-109	4	LITAF
3.27980936181896e-112	0.554641147960055	0.384	0.181	6.05387212004545e-108	4	MIDN
1.13009500880822e-111	-0.971079384694602	0.901	0.872	2.08592936725821e-107	4	FTH1
5.43805935766233e-110	0.588930836028555	0.274	0.1	1.00375699623731e-105	4	CTGF
3.22120195492386e-109	-0.523344123562479	0.793	0.808	5.94569456839847e-105	4	RPL31
1.81621460415107e-108	-1.91628834338545	0.148	0.392	3.35236891634204e-104	4	S100A8
2.63999982486361e-108	-1.60001616727402	0.055	0.286	4.87291167673326e-104	4	CXCR4
9.69325467929084e-108	-1.19385730420924	0.047	0.272	1.7891809487035e-103	4	CD68
2.22530193512237e-107	-1.16559322215188	0.033	0.258	4.10746231184887e-103	4	MGST1
4.18342444885739e-104	-1.03586167607657	0.038	0.256	7.72176484770098e-100	4	CAPG
1.11265472868363e-100	-1.02055237036559	0.039	0.255	2.05373809820425e-96	4	HCST
1.81325914829158e-100	-0.698299942745188	0.557	0.691	3.3469137359166e-96	4	RPS21
2.00584279757554e-100	-1.19422599385436	0.059	0.281	3.70238463576493e-96	4	THBS1
5.95845207354959e-99	-1.05561797177131	0.206	0.425	1.09981108373578e-94	4	CTSB
8.39548337882219e-99	-0.522841494675508	0.788	0.774	1.549638322063e-94	4	RPS13
9.99434985389195e-97	-1.35602253194866	0.047	0.259	1.84475709603138e-92	4	CFD
3.73230073181306e-93	0.505300759253226	0.37	0.192	6.88908069078055e-89	4	SF3B6
9.21803737463025e-93	-1.693435601065	0.137	0.34	1.70146533860925e-88	4	C1QA
2.08053871910736e-92	-0.615947778196597	0.587	0.678	3.84025836772837e-88	4	RPLP0
2.43651404752871e-92	-0.509368947681968	0.796	0.779	4.49731762892849e-88	4	RPS3
1.40878395058257e-90	-0.737409378212962	0.582	0.645	2.60033341598531e-86	4	OAZ1
3.8978106717779e-90	-1.67845881509769	0.103	0.304	7.19457893796766e-86	4	C1QB
9.88089942612302e-90	0.532683711746892	0.614	0.393	1.82381641607379e-85	4	HSPA1A
6.06128604662833e-89	-0.540019181907712	0.786	0.785	1.11879217848666e-84	4	MT-ND3
7.02564718007463e-89	-0.570943256832019	0.655	0.707	1.29679395649818e-84	4	RPL10A
5.31960012239844e-87	-0.508303220340487	0.797	0.765	9.81891790592305e-83	4	RPS24
1.1110618011301e-86	-1.16056805855401	0.28	0.44	2.05079787252594e-82	4	CYBA
1.85586880610883e-85	-2.47403874482735	0.725	0.764	3.42556264231568e-81	4	SFTPC
1.26287192487534e-83	1.0266464222834	0.264	0.113	2.3310089989349e-79	4	CCL2
5.99122230477739e-81	-1.79975779051779	0.127	0.319	1.10585981301581e-76	4	APOC1
5.72461290397592e-80	-0.882629342329652	0.077	0.269	1.05664904981588e-75	4	NR4A2
4.13531310327508e-77	-0.818267100181656	0.218	0.411	7.63296092602514e-73	4	ASAH1
7.45081862801538e-76	-1.08187694169109	0.199	0.391	1.37527210235908e-71	4	CTSH
1.11322228044599e-74	-1.11838294528607	0.444	0.52	2.05478568524721e-70	4	CST3
5.00517854784527e-73	-0.752063093918431	0.263	0.445	9.23855856361281e-69	4	ZFAS1
4.92465720774515e-72	-0.781366260401271	0.08	0.261	9.08993227405601e-68	4	RNF149
3.58004002538421e-71	-0.717479018416095	0.088	0.271	6.60803787885418e-67	4	BLVRB
2.35711355070606e-70	-0.819772946250152	0.118	0.304	4.35076019189325e-66	4	LDHB
4.30202009451506e-70	0.526582165981953	0.265	0.12	7.94066869045589e-66	4	NNMT
3.75813750371991e-69	-1.06300067661971	0.28	0.449	6.9367702043662e-65	4	LGALS3
3.67538523552545e-67	-1.79885575255857	0.089	0.261	6.78402606773288e-63	4	SCGB3A2
7.24706811448038e-67	-0.588312585202971	0.551	0.633	1.33766383257079e-62	4	RPL4
5.16053420657183e-62	-0.774811534601126	0.092	0.255	9.52531403849029e-58	4	COTL1
6.70602637505479e-62	-1.51485205106188	0.288	0.471	1.23779834830761e-57	4	SCGB1A1
2.89513707749207e-61	-0.547894904164992	0.788	0.715	5.34384401763485e-57	4	RPL28
6.44268022968188e-61	-0.714034699832566	0.123	0.291	1.18918991679468e-56	4	TKT
3.42114386862874e-60	0.500183997128257	0.507	0.338	6.31474735271493e-56	4	HSPA1B
8.06515779454745e-60	-0.971979805750233	0.112	0.275	1.48866682571757e-55	4	NBEAL1
3.42123468859844e-59	-0.915742922732551	0.157	0.319	6.31491498821499e-55	4	PLAUR
1.6245749728912e-58	-0.844761742149728	0.108	0.268	2.99864048496257e-54	4	LTA4H
1.24648626862208e-55	-1.46787902543429	0.132	0.284	2.30076435462264e-51	4	AREG
1.97619891603645e-52	-0.541180521527248	0.794	0.713	3.64766795922008e-48	4	RPS2
2.0717227288397e-52	-0.773395134958201	0.34	0.466	3.82398581289231e-48	4	GLUL
1.06005616589336e-51	-1.05258757197637	0.294	0.41	1.95665167100596e-47	4	HLA-DPB1
7.66796030696458e-50	-0.792761166610282	0.546	0.583	1.41535211345952e-45	4	PSAP
6.82480929497217e-49	-0.786210913020278	0.209	0.361	1.25972329966596e-44	4	CD55
1.25942015214334e-47	-0.635616433569561	0.312	0.437	2.32463771682617e-43	4	GPX4
6.35286849637857e-47	-0.803246210491723	0.51	0.538	1.17261246706156e-42	4	NPC2
9.31729674248253e-46	-0.658610806245402	0.276	0.413	1.71978663272742e-41	4	VAMP8
1.59299038727811e-41	-0.508793253462794	0.806	0.707	2.94034165683793e-37	4	RPL39
6.95409557771642e-40	-0.522126153210034	0.32	0.451	1.2835869617349e-35	4	ENO1
7.63440645282375e-39	-0.640708692755916	0.311	0.433	1.40915874306221e-34	4	APLP2
2.17935847211181e-36	0.806861554343191	0.255	0.151	4.02265986782398e-32	4	CLU
7.25445500074885e-36	-0.607752961674207	0.504	0.59	1.33902730403822e-31	4	MT-ND5
1.23694985629079e-34	-0.785928915850798	0.203	0.315	2.28316204474154e-30	4	PLIN2
8.44600935208094e-34	-0.688035157265598	0.515	0.534	1.5589644062071e-29	4	SH3BGRL3
4.14344122867887e-33	-0.552244858579743	0.263	0.382	7.64796381989545e-29	4	SOD2
9.85662415193337e-33	-1.67492443430862	0.148	0.259	1.81933568596386e-28	4	SCGB3A1
2.10642809536861e-32	-0.520565847791013	0.46	0.513	3.88804497843137e-28	4	SLC25A6
3.38531648351117e-31	-0.648671694605948	0.267	0.369	6.24861716526493e-27	4	CEBPB
9.91465967844577e-30	-0.797797158982555	0.418	0.463	1.83004788344752e-25	4	LGALS1
5.28423338170803e-26	-0.850003789498135	0.158	0.251	9.75363797595669e-22	4	FABP5
1.53013686481974e-23	-0.569626394882522	0.249	0.334	2.82432662508428e-19	4	PEBP1
4.07860517537015e-21	-0.519137062466577	0.211	0.305	7.52828943269823e-17	4	HSPD1
7.80418455502068e-19	-0.651860698057448	0.603	0.56	1.44049638516572e-14	4	S100A11
3.70532645237891e-18	-0.735723733264121	0.705	0.594	6.83929156580099e-14	4	SRGN
8.28526657962221e-16	-0.654812921238621	0.217	0.282	1.52929450526667e-11	4	HLA-DQB1
1.45702781840909e-15	-0.509533613808865	0.335	0.39	2.68938194721949e-11	4	ARHGDIB
8.4882747103334e-13	-0.762246054904449	0.426	0.427	1.56676574603334e-08	4	HLA-DPA1
8.59965575078078e-13	-0.508989004806739	0.234	0.301	1.58732445847912e-08	4	MT-ND4L
1.21376003908096e-09	-1.48485288293263	0.316	0.329	2.24035828013564e-05	4	SLPI
4.08689972546028e-07	-0.564430617400355	0.364	0.371	0.00754359951325458	4	GRN
0	2.03169610792426	0.541	0.115	0	5	CXCL8
0	1.7060591489009	0.954	0.363	0	5	HLA-DPB1
0	1.7051678853798	0.319	0.042	0	5	CCL3L3
0	1.68379156203817	0.842	0.176	0	5	HLA-DQA1
0	1.57882087689209	0.708	0.142	0	5	GPR183
0	1.56537534946862	0.953	0.393	0	5	HLA-DPA1
0	1.56194808483121	0.781	0.173	0	5	MS4A6A
0	1.55294020515757	0.826	0.24	0	5	HLA-DQB1
0	1.54248876291547	0.993	0.615	0	5	HLA-DRA
0	1.51952293766498	0.73	0.15	0	5	C1QC
0	1.47394148321675	0.414	0.021	0	5	F13A1
0	1.4533700206056	0.651	0.111	0	5	MRC1
0	1.43797817269917	0.401	0.021	0	5	FOLR2
0	1.32482038032771	0.985	0.568	0	5	HLA-DRB1
0	1.30829368337153	0.655	0.15	0	5	RGS1
0	1.28090400116256	0.572	0.13	0	5	CCL3
0	1.26225423094496	0.808	0.289	0	5	C1QA
0	1.23885615715398	0.994	0.684	0	5	CD74
0	1.22423819634723	0.597	0.104	0	5	RNASE6
0	1.21561125606672	0.694	0.166	0	5	CD163
0	1.18241281840598	0.565	0.127	0	5	MS4A4A
0	1.13049915123506	0.68	0.21	0	5	CD14
0	1.12913116991858	0.399	0.023	0	5	FCGR2B
0	1.12750511169808	0.639	0.17	0	5	CD83
0	1.11249437993271	0.777	0.253	0	5	C1QB
0	1.08986150401472	0.793	0.243	0	5	HLA-DMA
0	1.08768801817327	0.875	0.467	0	5	GPX1
0	1.08088497570957	0.328	0.015	0	5	CLEC10A
0	1.05681743385547	0.615	0.131	0	5	HLA-DMB
0	1.054911785676	0.377	0.045	0	5	STAB1
0	1.03629892461923	0.636	0.14	0	5	FCGR2A
0	0.986430428482815	0.449	0.092	0	5	FGL2
0	0.894989683076441	0.348	0.027	0	5	GPR34
0	0.891455953535568	0.426	0.065	0	5	C3AR1
0	0.870593612837102	0.523	0.117	0	5	RGS10
0	0.861993071158002	0.523	0.115	0	5	IGSF6
0	0.858581788649207	0.442	0.081	0	5	CD86
0	0.85645615887039	0.717	0.222	0	5	MS4A7
0	0.815044656654912	0.389	0.065	0	5	TMEM176B
0	0.802934538727791	0.381	0.05	0	5	CSF1R
0	0.791466452281936	0.283	0.03	0	5	FPR3
0	0.790727782577689	0.583	0.152	0	5	RAB31
0	0.779576132014525	0.331	0.046	0	5	CSF2RA
4.5054352321499e-305	0.858775787855207	0.849	0.3	8.31613235150228e-301	5	AIF1
6.03670163207581e-291	0.829129126443016	0.463	0.103	1.11425438724855e-286	5	TGFBI
8.45633783080946e-286	0.746907497054944	0.567	0.151	1.56087083681081e-281	5	CLEC7A
7.2530466614738e-266	0.782981087036996	0.694	0.23	1.33876735277483e-261	5	C1orf162
4.43115776109394e-265	0.968724505585046	0.252	0.034	8.17903099542719e-261	5	CH25H
2.13410829677247e-263	0.77891739094347	0.61	0.181	3.93913709418263e-259	5	VSIG4
1.5426665011649e-261	1.02028759368356	0.629	0.213	2.84745382785017e-257	5	IER3
5.67359354227996e-260	0.947034404299582	0.437	0.104	1.04723189603403e-255	5	CPVL
4.85839782262117e-258	0.856522862075728	0.577	0.177	8.96763070099416e-254	5	RBPJ
4.23563377273951e-248	0.906484384500641	0.756	0.313	7.81813281772259e-244	5	RGS2
1.92589900538567e-245	0.630559680070653	0.31	0.055	3.55482438414088e-241	5	OGFRL1
5.50465612139222e-245	0.854984453807064	0.522	0.149	1.01604942688658e-240	5	MAFB
9.69288281522399e-243	0.548551729857675	0.272	0.043	1.78911231003404e-238	5	TMEM176A
2.52879248336312e-239	0.630171846531318	0.29	0.05	4.66764516579165e-235	5	FAM26F
2.50379671832713e-228	0.753808689535511	0.674	0.243	4.62150798268821e-224	5	CTSC
3.26248043769326e-223	0.728103805850454	0.978	0.868	6.02188639189422e-219	5	FTH1
2.07419221002456e-222	1.13243990990356	0.293	0.055	3.82854398126332e-218	5	IL10
1.04937917169818e-219	0.691880555213272	0.924	0.452	1.93694407512051e-215	5	TYROBP
9.27362424732087e-219	0.816807778003975	0.818	0.377	1.71172556357049e-214	5	CTSB
1.97874836996731e-218	0.571171803362283	0.515	0.149	3.65237374128566e-214	5	HCLS1
1.24703632585698e-212	0.662544429273612	0.466	0.132	2.3017796502668e-208	5	LY96
1.70112617834678e-205	0.555974054828051	0.316	0.066	3.13993869999249e-201	5	SLCO2B1
1.42108052512544e-203	0.611367942993989	0.442	0.123	2.62303043327654e-199	5	MFSD1
1.61084891897667e-203	0.813861682814717	0.861	0.491	2.97330493464715e-199	5	CST3
9.49053286384932e-202	0.552851353703712	0.379	0.093	1.75176255600931e-197	5	IL13RA1
3.19093648553933e-201	0.711044484636649	0.85	0.384	5.8898305650085e-197	5	FCER1G
9.49621289301986e-200	0.620804803413534	0.607	0.211	1.75281097579361e-195	5	CAPG
3.95648064805365e-199	0.67034690890732	0.472	0.139	7.30287198017743e-195	5	PMP22
1.30910277600342e-198	0.647126112470374	0.366	0.088	2.41634190394711e-194	5	LPAR6
3.10304319702971e-196	0.834325370520252	0.604	0.227	5.72759713307744e-192	5	NR4A2
1.83961332849604e-194	0.625742770524208	0.298	0.062	3.39555828173798e-190	5	TREM2
2.94073991517265e-194	0.639701812772666	0.306	0.066	5.42801773542569e-190	5	JAML
5.50961250607731e-193	0.648198552931452	0.988	0.91	1.01696427637175e-188	5	FTL
4.03626760943439e-192	0.552149173007408	0.41	0.109	7.450142753494e-188	5	EVI2A
1.87345896564212e-191	1.02756463314747	0.261	0.05	3.45803055878222e-187	5	C15orf48
9.25179442310335e-190	0.693917540943832	0.817	0.4	1.70769621461642e-185	5	CYBA
1.22726755361504e-189	0.599813454366541	0.388	0.103	2.26529045046264e-185	5	AKR1B1
1.47999207048824e-189	0.642390055695735	0.521	0.173	2.73176936370719e-185	5	PPT1
3.68833991436111e-189	0.632377478561648	0.932	0.583	6.80793781392774e-185	5	SRGN
2.39142504651897e-188	1.35380458308613	0.515	0.187	4.41409235086471e-184	5	CXCL3
1.00248864984203e-187	0.558587011716361	0.375	0.097	1.85039354987841e-183	5	TBXAS1
4.36699199884078e-183	0.527776491067093	0.468	0.139	8.06059383146031e-179	5	SPI1
3.48259888809611e-182	0.628020784494362	0.811	0.371	6.4281810276478e-178	5	LAPTM5
1.23964133419621e-178	0.510847488680844	0.625	0.226	2.28812997465937e-174	5	CD68
1.46500614002399e-172	0.805008515971797	0.592	0.227	2.70410833325629e-168	5	SGK1
9.49727191663609e-172	0.704725548174259	0.666	0.28	1.75300645037269e-167	5	PLAUR
1.26740305586959e-165	0.629268564223631	0.688	0.3	2.3393725605241e-161	5	EMP3
1.0386437006378e-164	0.665724927323509	0.391	0.116	1.91712854263725e-160	5	DAB2
3.9454434183316e-164	0.606877215839465	0.716	0.329	7.28249946155646e-160	5	FCGRT
4.48139587438321e-159	0.643729707030284	0.369	0.108	8.27176050493653e-155	5	PHACTR1
1.21700347211819e-156	1.00309358816007	0.698	0.396	2.24634500883575e-152	5	HSPA1A
1.31227557816712e-156	0.505046739429091	0.451	0.149	2.42219826218087e-152	5	RNF130
1.03088977372512e-154	0.621504749703849	0.536	0.196	1.90281634434183e-150	5	OLR1
1.19975789775656e-154	0.5540012138414	0.334	0.091	2.21451312767907e-150	5	B3GNT5
6.92827374884467e-153	0.5409848688942	0.468	0.16	1.27882076856175e-148	5	RNASET2
9.76809801212262e-147	0.543639370885841	0.365	0.108	1.80299553107759e-142	5	MEF2C
4.42160408949906e-146	0.668145028918082	0.639	0.295	8.16139682839737e-142	5	ATP1B3
1.72730387446811e-145	0.75678199281884	0.281	0.071	3.18825749149324e-141	5	IL1R2
3.2300189288222e-145	0.625441051085029	0.319	0.087	5.96196893882002e-141	5	NR4A3
9.5638864509007e-144	0.580475545380033	0.841	0.515	1.76530216110725e-139	5	NPC2
9.65518895193285e-140	0.589707636032603	0.268	0.067	1.78215477674776e-135	5	ABL2
9.96260980589134e-138	0.559154323827554	0.828	0.404	1.83889851797142e-133	5	LYZ
2.24502826616516e-137	0.603152904949729	0.482	0.183	4.14387317368765e-133	5	HBEGF
2.04609929557995e-136	0.747858258764378	0.599	0.286	3.77669007978148e-132	5	HERPUD1
2.68764429829325e-136	0.70346132119118	0.479	0.185	4.96085384578968e-132	5	ZNF331
1.40963159157334e-135	0.61124369063069	0.269	0.067	2.60189799172608e-131	5	OSM
2.23316536469432e-135	0.557255859672474	0.921	0.723	4.12197663015278e-131	5	SAT1
9.92983736042463e-135	0.710776357223865	0.619	0.284	1.83284937998718e-130	5	PLIN2
2.30816859725584e-134	0.590343575866949	0.501	0.199	4.26041759681482e-130	5	YWHAH
2.33278475344011e-134	0.531841578643566	0.401	0.134	4.30585409789975e-130	5	KCTD12
3.28421790773019e-134	0.612514556654102	0.257	0.063	6.06200941408838e-130	5	FILIP1L
5.82673882389535e-129	0.525735186491573	0.543	0.226	1.0754994521146e-124	5	CMTM6
1.72419791834804e-128	1.32018884671859	0.531	0.253	3.18252451768681e-124	5	AREG
1.25389795966272e-127	0.529333726537794	0.509	0.201	2.31444485394545e-123	5	CREM
1.42320041862615e-127	0.553669064284796	0.586	0.266	2.62694333270015e-123	5	AP2S1
6.64815696164458e-127	0.522590212785067	0.615	0.281	1.22711681198036e-122	5	ETS2
3.15236173058526e-125	0.508033286438998	0.269	0.072	5.81862928231426e-121	5	KYNU
1.18776160161773e-122	0.524834409782338	0.81	0.436	2.19237036426601e-118	5	LGALS1
1.19051859559042e-117	0.576763300311684	0.293	0.088	2.1974592237408e-113	5	OTUD1
2.10911888049516e-114	0.597168502167504	0.478	0.196	3.89301162961796e-110	5	TNFAIP3
1.48960173418254e-112	0.714704097779264	0.628	0.337	2.74950688095414e-108	5	HSPA1B
2.90414052752676e-111	0.694089767243956	0.475	0.204	5.36046258570889e-107	5	CHMP1B
9.58413979629731e-102	0.643600168332743	0.842	0.643	1.76904052360056e-97	5	DUSP1
1.25496158288062e-98	0.550726552459571	0.318	0.111	2.31640808968105e-94	5	LGMN
3.5450681156554e-90	1.2620761228847	0.454	0.243	6.54348672787674e-86	5	SEPP1
4.2046107004414e-90	0.598506014460942	0.624	0.342	7.76087043087474e-86	5	CEBPB
1.48151507623561e-89	0.769220383991535	0.263	0.088	2.73458052771569e-85	5	HMOX1
3.40478845934805e-85	0.792395945987887	0.31	0.116	6.28455853826463e-81	5	IL1B
3.78850324723704e-82	-2.78443829016193	0.702	0.764	6.99281929375014e-78	5	SFTPC
3.63284030751301e-78	0.552689876092683	0.62	0.355	6.70549663960751e-74	5	SOD2
3.30421791489811e-76	-2.39485114691492	0.216	0.437	6.09892542731892e-72	5	SFTPB
3.06016445079755e-69	-2.2995427902108	0.199	0.414	5.64845154328212e-65	5	SFTPA2
3.51054063682686e-69	-2.44051066715253	0.196	0.407	6.47975590745503e-65	5	SFTPA1
7.3513354132062e-69	0.519053581052417	0.283	0.112	1.3569094905696e-64	5	INSIG1
3.91384782514815e-68	0.797650233882852	0.555	0.336	7.22418031565846e-64	5	RNASE1
1.4135273446442e-67	-1.66329146990898	0.035	0.251	2.60908877274427e-63	5	CAV1
1.9588299392215e-66	0.554371364042421	0.559	0.331	3.61560830181505e-62	5	RHOB
2.99470023166525e-62	0.539977025059489	0.574	0.333	5.52761768760772e-58	5	CXCL2
4.28253917166094e-62	-1.57443391940956	0.066	0.275	7.90471080305175e-58	5	ADIRF
2.52488481791409e-60	0.564190210075738	0.412	0.209	4.66043239690583e-56	5	CTSL
1.89063672951114e-59	-1.41847744253356	0.051	0.255	3.48973727533165e-55	5	TM4SF1
2.09265511759343e-57	-1.32376131922854	0.108	0.306	3.86262281605394e-53	5	CYB5A
9.27653292930798e-56	-0.827719733830472	0.268	0.51	1.71226244809167e-51	5	MT-RNR2
2.83690661325143e-53	-1.0253172617422	0.07	0.26	5.2363622267395e-49	5	TSC22D1
2.56278398760009e-50	-2.11771558244903	0.162	0.338	4.73038668431225e-46	5	SLPI
2.44797630218192e-40	-1.0813123781253	0.282	0.414	4.51847465856738e-36	5	DSTN
1.01140465043788e-33	-0.971841362027209	0.355	0.459	1.86685070377825e-29	5	IFITM2
9.37171882748857e-33	-1.81889409814729	0.113	0.253	1.72983186117784e-28	5	SCGB3A2
8.60521393673121e-30	-1.51646231838849	0.317	0.462	1.58835038844185e-25	5	SCGB1A1
5.04812530783064e-23	-0.690765211266911	0.145	0.258	9.3178296931938e-19	5	NUPR1
3.42460457751888e-19	-0.9634999459748	0.469	0.484	6.32113512918435e-15	5	IFITM3
2.31173379986398e-18	-0.8825998449394	0.28	0.359	4.26699824778893e-14	5	CD52
3.82828402581184e-16	-1.51284770591706	0.305	0.373	7.0662466548435e-12	5	S100A8
1.64934147732783e-15	-1.72511463439718	0.17	0.253	3.04435449885171e-11	5	SCGB3A1
8.50066235950881e-08	-0.726740737564002	0.297	0.327	0.00156905225831814	5	CD59
9.03014375588318e-08	-0.591803691540016	0.345	0.373	0.00166678393446092	5	EZR
0	3.62748652330539	0.776	0.055	0	6	DCN
0	3.14062827001947	0.69	0.027	0	6	LUM
0	2.76597080484068	0.636	0.013	0	6	FBLN1
0	2.76372973333277	0.674	0.018	0	6	ADH1B
0	2.73451223053225	0.493	0.031	0	6	APOD
0	2.55520092141075	0.625	0.214	0	6	CFD
0	2.52690062468312	0.722	0.04	0	6	RARRES2
0	2.49781919163272	0.262	0.02	0	6	PRG4
0	2.44156058645933	0.782	0.102	0	6	MGP
0	2.34596385670495	0.657	0.168	0	6	GPX3
0	2.33469637457294	0.586	0.088	0	6	CTGF
0	2.30388267824431	0.628	0.108	0	6	CYR61
0	2.22397390614005	0.722	0.046	0	6	C1R
0	2.20909834902814	0.693	0.027	0	6	C1S
0	2.13349904254724	0.536	0.016	0	6	PRELP
0	2.0509047101565	0.463	0.017	0	6	COL1A2
0	2.04736464372269	0.476	0.031	0	6	INMT
0	1.99048122321387	0.463	0.008	0	6	SCN7A
0	1.97444761253457	0.5	0.02	0	6	C7
0	1.96473836911025	0.556	0.014	0	6	MFAP4
0	1.93584791804758	0.615	0.147	0	6	A2M
0	1.87905901422379	0.462	0.03	0	6	PTGDS
0	1.77213674752213	0.546	0.04	0	6	FMO2
0	1.77144814739091	0.517	0.073	0	6	CES1
0	1.76836717193273	0.454	0.021	0	6	WISP2
0	1.75140897560555	0.523	0.036	0	6	CFH
0	1.73046797283558	0.702	0.179	0	6	SERPING1
0	1.68370043971784	0.276	0.004	0	6	CA3
0	1.67879637021194	0.498	0.019	0	6	FBLN5
0	1.67441085478107	0.313	0.019	0	6	IGFBP6
0	1.65767970707071	0.448	0.006	0	6	GPC3
0	1.64462904506871	0.505	0.016	0	6	NBL1
0	1.6317278486282	0.485	0.039	0	6	PPP1R14A
0	1.61857735385076	0.548	0.027	0	6	COL6A2
0	1.60505024372728	0.272	0.01	0	6	COL3A1
0	1.58960431977256	0.448	0.024	0	6	IGFBP5
0	1.57692455327061	0.439	0.009	0	6	TCF21
0	1.52422488698174	0.406	0.055	0	6	C10orf10
0	1.52410452743996	0.537	0.022	0	6	COL6A1
0	1.51496509473601	0.43	0.002	0	6	FIBIN
0	1.51341801852168	0.503	0.071	0	6	FHL1
0	1.47713181865773	0.36	0.043	0	6	SERPINF1
0	1.42647351517887	0.71	0.103	0	6	CALD1
0	1.42499112579344	0.45	0.045	0	6	LMCD1
0	1.39917135802963	0.446	0.01	0	6	MMP2
0	1.39357870455148	0.368	0.014	0	6	PLEKHH2
0	1.3778537235597	0.654	0.172	0	6	TIMP3
0	1.35637767512308	0.425	0.015	0	6	DKK3
0	1.35560542017183	0.265	0.013	0	6	COL1A1
0	1.32576821119455	0.454	0.026	0	6	LTBP4
0	1.30706378843043	0.252	0.007	0	6	RARRES1
0	1.30088015143317	0.354	0.015	0	6	ELN
0	1.27367450197616	0.37	0.005	0	6	MAMDC2
0	1.27111660992199	0.387	0.011	0	6	PCOLCE
0	1.25193846640023	0.459	0.057	0	6	SOD3
0	1.25128592537771	0.738	0.167	0	6	SPARCL1
0	1.22643737637981	0.733	0.225	0	6	SEPP1
0	1.22529393090111	0.341	0.021	0	6	AOC3
0	1.22243390809912	0.505	0.095	0	6	DST
0	1.21449870395853	0.308	0.005	0	6	SLIT2
0	1.20851728208842	0.456	0.069	0	6	MFGE8
0	1.19973046733195	0.539	0.136	0	6	PMP22
0	1.1942247608375	0.341	0.014	0	6	MYH10
0	1.18191863260448	0.446	0.063	0	6	LBH
0	1.17372122636516	0.326	0.005	0	6	FGFR4
0	1.17196616411495	0.385	0.024	0	6	CRYAB
0	1.17031347306217	0.574	0.135	0	6	CLU
0	1.16411217645738	0.347	0.022	0	6	GPM6B
0	1.15176449595121	0.421	0.038	0	6	PALLD
0	1.14701629393555	0.283	0.003	0	6	FIGF
0	1.14283604268219	0.513	0.111	0	6	ALDH1A1
0	1.13045435204801	0.591	0.174	0	6	TCEAL4
0	1.12816411850104	0.254	0.007	0	6	CHRDL1
0	1.11652567840325	0.375	0.017	0	6	FXYD1
0	1.0918637710533	0.347	0.024	0	6	FSTL1
0	1.08419564834477	0.336	0.002	0	6	PDGFRA
0	1.0776547064945	0.347	0.004	0	6	OLFML3
0	1.0682098200286	0.331	0.016	0	6	TSPAN8
0	1.05537469661894	0.369	0.053	0	6	NDRG2
0	1.03401762693823	0.357	0.029	0	6	CRISPLD2
0	1.02901723556505	0.298	0.014	0	6	AEBP1
0	1.0260696148774	0.262	0.002	0	6	DPT
0	1.01975668460176	0.325	0.031	0	6	PLPP3
0	1.00715606792835	0.479	0.106	0	6	QSOX1
0	1.00529759366073	0.27	0.011	0	6	FGF7
0	0.974037087974506	0.259	0.004	0	6	ANGPT1
0	0.941004978644781	0.423	0.067	0	6	EFEMP1
0	0.922122779925335	0.288	0.005	0	6	EMILIN1
0	0.892108002979864	0.316	0.028	0	6	NEXN
0	0.887891093789772	0.289	0.024	0	6	PLAC9
0	0.884148719446837	0.251	0.003	0	6	ABCA6
0	0.814715918698462	0.28	0.028	0	6	GSTM3
0	0.807389217152077	0.263	0.005	0	6	MXRA8
0	0.730382993151647	0.267	0.027	0	6	BGN
0	0.681007335830065	0.455	0.039	0	6	TPM2
0	0.676524830084436	0.26	0.03	0	6	PLPP1
2.2009411126718e-294	1.0320292678948	0.426	0.091	4.06249710576962e-290	6	CSRP1
5.24787706833291e-293	0.842959283962391	0.33	0.052	9.6865314927289e-289	6	MYLK
1.12793197756046e-282	0.552608881121913	0.357	0.061	2.0819368441811e-278	6	AKAP12
3.34313895481752e-281	-1.03167389196119	0.934	0.965	6.17076588280217e-277	6	B2M
2.70215352208382e-276	1.17012734134492	0.575	0.171	4.98763497106231e-272	6	MT1X
1.27511688997107e-275	1.14301722399053	0.472	0.113	2.3536107555086e-271	6	NNMT
3.18220793378223e-272	0.746187631003276	0.321	0.054	5.87371940417523e-268	6	SLC40A1
6.09764685760443e-264	0.633242289243425	0.308	0.05	1.12550365697663e-259	6	SPRY1
2.53574838061918e-260	1.07313412669038	0.511	0.13	4.68048436094688e-256	6	SPARC
2.96319176983357e-250	0.844440100944956	0.463	0.12	5.4694593687588e-246	6	SELM
6.33867223963507e-241	-2.01131889007851	0.313	0.727	1.16999212199184e-236	6	CD74
1.12598037109844e-229	-1.37266469445611	0.437	0.803	2.0783345689735e-225	6	HLA-B
4.26793401367205e-228	0.821861445671813	0.383	0.09	7.87775260243588e-224	6	ZBTB16
4.8484391228912e-228	0.519505411228091	0.351	0.074	8.94924893303258e-224	6	TAGLN
1.19209139471623e-227	0.806032859195976	0.263	0.044	2.20036229636721e-223	6	TMEM176A
6.66241243215837e-225	0.768191367393292	0.333	0.069	1.22974808672779e-220	6	USP53
2.96425254525972e-224	0.616740651637582	0.328	0.065	5.47141734804038e-220	6	ANXA6
1.43011119809915e-201	0.833899015724164	0.378	0.094	2.63969924945141e-197	6	LIMCH1
1.92644070422861e-185	-2.09689080952976	0.299	0.659	3.55582425186517e-181	6	HLA-DRA
5.84550112575417e-185	0.990249980251984	0.446	0.139	1.0789625977917e-180	6	MACF1
1.20760211094315e-183	-1.93132218304656	0.221	0.617	2.22899197637886e-179	6	HLA-DRB1
4.41229471183112e-183	0.762326056213744	0.372	0.097	8.14421357909788e-179	6	CYP4B1
1.65165679589403e-177	0.947817028569633	0.78	0.406	3.0486281138612e-173	6	MT2A
3.77188464736784e-173	0.6474552427815	0.254	0.049	6.96214468211156e-169	6	ADAMTS1
4.99752718477507e-173	0.533115223656193	0.501	0.159	9.22443567765782e-169	6	FN1
1.29297724274041e-170	1.06691473071072	0.505	0.174	2.38657739465024e-166	6	MT1E
4.37414310152327e-169	0.630626804595793	0.31	0.072	8.07379333679165e-165	6	COX7A1
2.2045392087668e-166	0.67058537039882	0.457	0.147	4.06913847154176e-162	6	TPM1
2.11874438677242e-165	0.676048591173939	0.298	0.072	3.91077838910453e-161	6	TMEM176B
2.00385952497903e-164	0.582558916879596	0.321	0.079	3.69872391120629e-160	6	TGM2
9.98546570779484e-164	0.726900343971039	0.576	0.231	1.84311726034477e-159	6	NUPR1
1.04699656019444e-160	0.647201048031394	0.307	0.078	1.9325462508069e-156	6	PDLIM2
2.57043510577597e-160	0.631289157011277	0.429	0.134	4.74450911824128e-156	6	CNN3
5.95234646625995e-160	0.697479450759776	0.534	0.211	1.09868411074226e-155	6	MORF4L2
7.87821196377302e-160	0.545812598598577	0.251	0.053	1.45416036427322e-155	6	PRKCDBP
9.30425120338245e-158	0.860221509074381	0.331	0.09	1.71737868712033e-153	6	MYC
1.35027797209263e-155	0.693740315246775	0.428	0.146	2.49234308088858e-151	6	PTMS
2.02852432296474e-155	0.563616758002367	0.251	0.053	3.74425019532831e-151	6	LHFP
9.09641858972974e-154	0.617083438094204	0.352	0.1	1.67901694329231e-149	6	SUN2
1.80060059686143e-153	0.639187349682617	0.263	0.059	3.32354858168682e-149	6	PKIG
3.95389225544942e-152	0.714285905742005	0.441	0.155	7.29809432510853e-148	6	S100A13
3.91800702545811e-151	0.741862213281741	0.335	0.092	7.23185736759057e-147	6	LIMA1
1.32532164610616e-149	1.04446826466193	0.425	0.142	2.44627869438275e-145	6	IGFBP7
3.27204430894981e-148	0.791490584695923	0.685	0.398	6.03953938545957e-144	6	LAPTM4A
9.95710617226503e-147	0.600811100609806	0.262	0.061	1.83788265727668e-142	6	SERPINH1
2.16719520008416e-146	0.607883853848998	0.36	0.11	4.00020890031534e-142	6	NFIC
1.94102108271295e-145	0.672912624437898	0.389	0.127	3.58273671447156e-141	6	TSPAN4
8.22285595932729e-142	0.999676674346835	0.325	0.093	1.51777475297263e-137	6	C3
9.79408317149113e-142	0.556478128460595	0.468	0.159	1.80779187179383e-137	6	PTRF
6.74697877216095e-141	0.675813728062046	0.381	0.121	1.24535734176547e-136	6	ARID5B
1.64325835041207e-140	0.511969359837784	0.821	0.462	3.0331262631906e-136	6	IFITM3
5.12337764963741e-140	0.63397874592341	0.481	0.184	9.45673046570072e-136	6	C12orf57
5.07215411973335e-138	-1.83070955416786	0.156	0.501	9.36218207420382e-134	6	TYROBP
1.67073089915241e-134	0.590733223014238	0.875	0.692	3.08383509365551e-130	6	RPL10A
2.37100422166216e-134	0.631947330890929	0.55	0.23	4.37639959234402e-130	6	TSC22D1
9.19403024775864e-133	0.72486779860364	0.736	0.441	1.69703410313129e-128	6	LGALS1
2.57177101908485e-132	0.751745932036302	0.561	0.276	4.74697494702681e-128	6	PRDX6
3.32171381284561e-130	0.501211554454327	0.381	0.125	6.13121935575042e-126	6	LGALS3BP
1.34172778768576e-126	0.517216496945183	0.342	0.109	2.47656115051038e-122	6	ADH5
3.57845829751681e-126	0.65516126688931	0.26	0.068	6.60511832555653e-122	6	NFIA
2.14153525216186e-125	-1.50057721293987	0.071	0.418	3.95284576844037e-121	6	LAPTM5
4.46848531320092e-125	-1.7076820894969	0.091	0.432	8.24793019110626e-121	6	FCER1G
2.11354189901287e-119	0.501696329585426	0.281	0.079	3.90117563719796e-115	6	SEPT11
1.52275188277396e-118	0.609552822303151	0.849	0.658	2.81069542522417e-114	6	RPLP0
6.01570782321454e-118	0.701464585612186	0.68	0.405	1.11037935000894e-113	6	NAP1L1
2.57789514496684e-117	0.648535140836301	0.383	0.136	4.75827885857979e-113	6	WBP5
5.2881243088967e-115	-1.45208736460798	0.395	0.618	9.76081984936153e-111	6	SRGN
9.02375648300706e-114	0.674930714192986	0.607	0.319	1.66560497163344e-109	6	PPIB
9.14761521258661e-114	0.537030010145132	0.394	0.144	1.68846681593924e-109	6	IL6ST
1.61516169767862e-110	-1.51010596544823	0.11	0.434	2.98126546157519e-106	6	CTSS
4.90835115321917e-109	0.560078187615597	0.256	0.074	9.05983455861194e-105	6	RAB34
4.19294078635674e-107	0.676667442461315	0.768	0.433	7.73933010345726e-103	6	TIMP1
1.83748730124927e-104	-1.82905732947793	0.147	0.448	3.3916340606459e-100	6	LYZ
9.88746243289161e-104	0.516605563725509	0.873	0.729	1.82502781586313e-99	6	RPL3
4.53817256968139e-103	0.5525550054948	0.378	0.144	8.3765589291179e-99	6	GYPC
7.66546018617546e-103	-1.22544145684055	0.061	0.369	1.41489064116427e-98	6	GMFG
1.28159118219918e-100	0.684675380581972	0.273	0.087	2.36556100410324e-96	6	ADM
1.33024893068497e-100	0.661938051982863	0.527	0.253	2.45537347625831e-96	6	ITGB1
2.59163317000613e-100	0.616523121448452	0.836	0.67	4.78363650519731e-96	6	ACTG1
4.61611032524748e-100	0.695762386868256	0.309	0.106	8.52041643834179e-96	6	LMAN1
2.68982047383544e-99	-1.70384361538125	0.129	0.416	4.96487063060546e-95	6	HLA-DPB1
1.0573476922584e-98	0.508703385680922	0.595	0.309	1.95165237037056e-94	6	PEBP1
3.19750646991773e-93	-1.4392992575817	0.161	0.443	5.90195744217414e-89	6	HLA-DPA1
4.87328183040771e-91	1.10179505536336	0.315	0.116	8.99510360256656e-87	6	CCL2
4.23209464738567e-90	-1.49747205764129	0.07	0.349	7.81160030014448e-86	6	AIF1
1.10473688591382e-89	0.514473619490704	0.269	0.09	2.03912334401974e-85	6	CALU
4.17811554950796e-85	-0.97944191218921	0.141	0.416	7.71196568128179e-81	6	VAMP8
1.17878935396578e-84	-1.10544815378652	0.127	0.401	2.17580938955004e-80	6	ARHGDIB
6.92225272068587e-84	0.503772720501231	0.288	0.105	1.2777094071842e-79	6	FOXO3
7.33956984752851e-84	0.956361731475302	0.558	0.332	1.35473780245681e-79	6	RGCC
9.16706643663907e-84	0.558690385709779	0.382	0.158	1.69205712287484e-79	6	NGFRAP1
8.52634496018753e-83	0.525995822350272	0.383	0.165	1.57379275275141e-78	6	SLC38A2
1.34129566799878e-82	-0.605782023686735	0.903	0.88	2.47576354399215e-78	6	TMSB10
7.99196965230067e-81	0.671548430892715	0.431	0.196	1.47515775842166e-76	6	EMP1
2.08506219185635e-79	0.513994885309253	0.405	0.182	3.84860779372845e-75	6	PDK4
4.27943079188293e-79	-1.63872476036978	0.118	0.369	7.89897335565751e-75	6	CD52
1.41107466234892e-77	-1.27714766840471	0.047	0.302	2.60456161176364e-73	6	PTPRC
3.47295235758184e-77	0.860586578570215	0.698	0.515	6.41037546162455e-73	6	JUN
6.08142268011288e-76	-0.993076457914602	0.584	0.68	1.12250899829524e-71	6	HLA-C
7.62998295104754e-74	0.633677526931801	0.647	0.402	1.40834225310435e-69	6	HSP90B1
1.86531419853632e-73	-1.12347216873153	0.036	0.272	3.44299694765834e-69	6	C1orf162
2.48507694670585e-73	-1.21580524618919	0.131	0.387	4.58695502822965e-69	6	CTSH
1.04852700731131e-72	-0.893533468598802	0.145	0.398	1.93537115009521e-68	6	ARPC1B
1.50080059275703e-71	-1.26995543771092	0.072	0.316	2.77017773411093e-67	6	SERPINA1
2.23849767747486e-71	-1.09615183447377	0.054	0.29	4.1318190130831e-67	6	HLA-DMA
5.98557599363098e-71	-1.1338355873673	0.049	0.286	1.10481761690441e-66	6	LST1
1.74469825615374e-70	-1.23471864626499	0.056	0.289	3.22036404120857e-66	6	HLA-DQB1
3.18908553985906e-70	-1.18722921374999	0.036	0.265	5.88641408947185e-66	6	MS4A7
3.38283683824036e-70	-1.07774687614735	0.044	0.281	6.24404023602406e-66	6	LCP1
4.63423966899671e-70	-1.30377025152413	0.126	0.363	8.55387958103413e-66	6	RNASE1
6.61816175719376e-70	-1.48069518041057	0.074	0.316	1.22158029714283e-65	6	IFI30
4.10297739108453e-67	-1.17762705330617	0.056	0.285	7.57327566846382e-63	6	SAMSN1
1.95826543809579e-66	-2.18555514587861	0.202	0.414	3.61456634563721e-62	6	SFTPA2
6.67039137428281e-65	-0.927735919739765	0.366	0.542	1.23122083986512e-60	6	SH3BGRL3
2.90000100123762e-64	-1.63109430989308	0.056	0.277	5.3528218480844e-60	6	CXCR4
6.68475526686069e-64	-1.26653232894229	0.037	0.253	1.23387212715715e-59	6	MNDA
2.41206314389454e-61	0.501384301603534	0.613	0.404	4.45218615100054e-57	6	EIF3E
4.04940722479142e-60	-1.31946207628034	0.1	0.31	7.47439585552001e-56	6	ALOX5AP
1.06428183795013e-59	0.505102074704861	0.396	0.205	1.96445141648836e-55	6	PDIA6
2.35227432598954e-59	-1.81380763859555	0.073	0.282	4.3418279509115e-55	6	AREG
8.38066894518061e-59	-2.17442820661997	0.213	0.406	1.54690387390144e-54	6	SFTPA1
8.59066023770582e-59	-1.18261159777989	0.262	0.435	1.58566406667574e-54	6	CYBA
4.07431126435068e-58	-0.875000353726644	0.251	0.451	7.52036373173848e-54	6	TSPO
4.08547496034699e-58	-2.19390865444913	0.261	0.434	7.54096968180848e-54	6	SFTPB
1.97450801315112e-56	-1.68959796534279	0.218	0.432	3.64454689067433e-52	6	S100A9
4.9452545973656e-56	0.53882227369674	0.271	0.116	9.12795093581743e-52	6	NOP56
3.2124204489544e-55	-0.812169438219282	0.486	0.591	5.92948566468003e-51	6	PFN1
3.47489882567478e-54	-0.680785514550413	0.574	0.643	6.4139682524305e-50	6	OAZ1
1.71684929783081e-52	-0.937388466401434	0.061	0.251	3.1689604339361e-48	6	COTL1
2.4845715985356e-52	-1.26759629072876	0.34	0.49	4.58602225657701e-48	6	CTSD
5.20797244948109e-51	-1.1489379451596	0.165	0.359	9.6128755472522e-47	6	CXCL2
2.64577629467777e-49	-0.988291053043709	0.886	0.916	4.88357388471622e-45	6	FTL
8.60133753709198e-49	-0.976772318533333	0.376	0.499	1.58763488259644e-44	6	GPX1
4.45088708673145e-48	0.743287318586925	0.458	0.278	8.21544738468892e-44	6	GSN
8.88074488971796e-48	-0.697472693129233	0.192	0.404	1.63920789174414e-43	6	LRRFIP1
1.10178854815427e-47	-0.769418282808656	0.344	0.494	2.03368130218314e-43	6	ARPC3
8.69220715132824e-47	-0.699061866935094	0.595	0.676	1.60440759599217e-42	6	HLA-A
1.27636496824005e-46	-0.772120560541759	0.156	0.358	2.35591445837748e-42	6	CD55
3.38053380272768e-44	-1.59844921851982	0.169	0.33	6.23978929307475e-40	6	C1QA
1.03587752657211e-43	-2.23340109565581	0.744	0.761	1.91202273854681e-39	6	SFTPC
1.53848296527186e-43	-0.555677300540996	0.389	0.546	2.8397318572988e-39	6	ARPC2
3.11692945968238e-43	-0.689364919528494	0.11	0.287	5.75322839668174e-39	6	FXYD5
1.20999609713186e-42	-1.57507390851372	0.132	0.295	2.23341079608598e-38	6	C1QB
1.61081731616057e-42	0.686141286776212	0.479	0.328	2.97324660216919e-38	6	SOCS3
1.75636598064334e-41	-0.803348118001525	0.451	0.567	3.24190032707148e-37	6	TXNIP
8.38202397827789e-40	-0.748302416611997	0.241	0.402	1.54715398591053e-35	6	ASAH1
1.62197733026342e-39	-1.17590528072419	0.093	0.252	2.99384575620022e-35	6	FABP5
5.15979998849379e-39	-0.788612753102656	0.097	0.26	9.52395881876184e-35	6	NR4A2
6.03236645390687e-39	-0.827697073637972	0.503	0.568	1.11345420006213e-34	6	S100A11
1.15849246232938e-37	0.697138594165755	0.555	0.423	2.13834538696758e-33	6	IER2
1.20626837932337e-37	-0.800962479025686	0.102	0.262	2.22653017455507e-33	6	LTA4H
5.48876828155762e-37	-0.546716091129387	0.678	0.715	1.0131168494099e-32	6	NEAT1
5.51928226395423e-36	-1.51284014359437	0.216	0.378	1.01874912028067e-31	6	S100A8
4.40026275027082e-34	-0.795219225770838	0.278	0.411	8.12200498444989e-30	6	CSTB
1.01139559731607e-32	-0.966947541400177	0.25	0.378	1.866833993526e-28	6	GRN
9.10245346281603e-31	-0.55390177198689	0.304	0.457	1.68013086016658e-26	6	TPM3
3.80821017191004e-30	-0.588900780370959	0.114	0.254	7.02919433531155e-26	6	BRI3
2.24675476330918e-29	-0.645156662806803	0.114	0.252	4.14705994211608e-25	6	RNF149
2.54181153106979e-29	-1.64381094509488	0.184	0.308	4.69167572404862e-25	6	APOC1
3.01004363966636e-29	-0.713898288315736	0.273	0.404	5.55593855009617e-25	6	CD44
7.56201412974992e-29	-0.854482952983839	0.304	0.41	1.39579656806924e-24	6	CTSB
2.61584520843704e-28	-0.751897042342051	0.505	0.537	4.82832708573308e-24	6	NPC2
1.52752534414037e-27	0.629690715374691	0.643	0.58	2.8195062802143e-23	6	JUNB
1.72994630937436e-27	0.547849385129068	0.431	0.287	3.19313489784318e-23	6	HSPD1
1.91809033559624e-27	-0.521126466301429	0.155	0.299	3.54041114144354e-23	6	ACTR2
1.09221722176775e-26	0.510109256181749	0.425	0.286	2.01601454793891e-22	6	MT-ND4L
1.87683873048551e-26	-0.8848310492318	0.138	0.257	3.46426892873016e-22	6	CD68
7.45495358896051e-26	-0.626413052279131	0.158	0.287	1.37603533345033e-21	6	ELF1
8.85436602454369e-26	-0.673864300467792	0.609	0.619	1.63433888081027e-21	6	S100A4
1.15146613966719e-24	-1.68724994530314	0.135	0.251	2.12537620059769e-20	6	SCGB3A2
1.26269088571021e-24	-0.77220936755555	0.204	0.33	2.3306748368439e-20	6	SLC2A3
1.72695269604679e-23	-0.749090394817907	0.554	0.602	3.18760928636316e-19	6	HLA-E
2.37821711179433e-23	-0.535612751803906	0.227	0.348	4.38971314494998e-19	6	ATP6V0B
1.01601751674105e-22	-0.63072302773104	0.209	0.322	1.87536513240063e-18	6	ATP1B3
1.84369225733312e-22	-0.770346489086414	0.198	0.311	3.40308716858547e-18	6	PLIN2
3.74794657923113e-22	-0.653124553981982	0.19	0.31	6.91795979594481e-18	6	PLAUR
5.35590015693856e-21	-0.51749437724012	0.257	0.377	9.8859205096772e-17	6	JUND
3.05380946637556e-20	-0.582532455823754	0.151	0.258	5.636721513036e-16	6	CLEC2B
6.5530623565484e-20	-0.543335286098977	0.246	0.353	1.2095642497717e-15	6	NOP10
9.66753621794088e-19	-0.542037340277868	0.226	0.326	1.78443383510753e-14	6	ATP6V1F
2.02802006547417e-18	-0.510610473796797	0.228	0.339	3.74331943685222e-14	6	SERPINB1
3.39603422835106e-17	-0.575179576912227	0.359	0.217	6.26839997869039e-13	6	EMP2
1.84760802210526e-16	-0.556872463772567	0.178	0.278	3.41031488720189e-12	6	MSN
1.32947683770399e-15	-1.66361238019234	0.167	0.254	2.45394834703402e-11	6	SCGB3A1
5.74772828168747e-15	-1.02390974449707	0.346	0.46	1.06091568623387e-10	6	SCGB1A1
1.69438308309115e-11	-0.805256845414317	0.498	0.501	3.12749229476964e-07	6	BTG1
3.25889580095915e-10	-0.575396796908627	0.893	0.874	6.0152698694104e-06	6	FTH1
4.12834623980936e-10	-0.7046690582626	0.291	0.342	7.62010148944012e-06	6	RGS2
0	3.35901498558248	0.894	0.065	0	7	GNLY
0	3.125257343072	0.895	0.069	0	7	NKG7
0	2.94434739686472	0.624	0.132	0	7	CCL3
0	2.78284956327161	0.768	0.131	0	7	CCL4
0	2.72341893584964	0.742	0.038	0	7	GZMB
0	2.65102936192016	0.699	0.023	0	7	KLRD1
0	2.53618201931439	0.67	0.027	0	7	PRF1
0	2.3432623780355	0.78	0.086	0	7	CCL5
0	2.25701040783668	0.604	0.033	0	7	KLRB1
0	2.2208328925422	0.638	0.033	0	7	GZMA
0	2.13408085668652	0.518	0.011	0	7	KLRF1
0	2.11284768248567	0.365	0.022	0	7	IFNG
0	2.09143388368736	0.541	0.026	0	7	CD7
0	2.09101279971724	0.595	0.037	0	7	CTSW
0	2.07643905014073	0.639	0.048	0	7	CST7
0	2.07087988241904	0.434	0.008	0	7	FGFBP2
0	1.9343448843714	0.529	0.134	0	7	DUSP2
0	1.92851087347104	0.659	0.173	0	7	CD69
0	1.86709049826062	0.47	0.034	0	7	SPON2
0	1.78897819860077	0.446	0.017	0	7	CD247
0	1.73919451603618	0.435	0.08	0	7	CMC1
0	1.72391468485758	0.256	0.009	0	7	XCL2
0	1.72156917021397	0.364	0.015	0	7	PYHIN1
0	1.71243650213516	0.506	0.077	0	7	IFITM1
0	1.47484646196177	0.519	0.102	0	7	PLAC8
0	1.46031629731783	0.258	0.014	0	7	GZMH
0	1.37877158958376	0.253	0.008	0	7	SAMD3
0	1.28942720088628	0.297	0.013	0	7	GZMM
6.9024200324105e-290	1.27044016694156	0.36	0.059	1.27404868958233e-285	7	IL2RG
1.50708499158635e-287	1.14055824790535	0.294	0.039	2.78177747747008e-283	7	GNG2
2.08473511607731e-281	0.660810455778329	0.995	0.961	3.84800407725549e-277	7	B2M
2.31351468155855e-271	1.3262455124307	0.361	0.065	4.27028539922076e-267	7	BIN2
3.48003427060833e-249	-1.38634103313762	0.516	0.863	6.42344725668886e-245	7	S100A6
1.78032999286979e-234	1.96610275572628	0.274	0.042	3.28613310083906e-230	7	CCL4L2
2.50060925638573e-216	1.13672808725881	0.311	0.059	4.61562456543677e-212	7	TAGAP
1.34522713554808e-212	1.32615309570245	0.459	0.134	2.48302024679464e-208	7	ISG20
1.49360708037541e-212	1.05069418733271	0.288	0.05	2.75689994895694e-208	7	ACAP1
1.74043722783073e-212	1.46230342851477	0.617	0.245	3.21249903512997e-208	7	CXCR4
2.05150570632858e-204	1.19180906383161	0.3	0.059	3.78666923274129e-200	7	SOCS1
5.93816140859707e-198	1.29072669741003	0.513	0.177	1.09606583279885e-193	7	CORO1A
2.24781973298794e-194	1.14375872814481	0.419	0.114	4.14902566314914e-190	7	RAC2
1.20919334604076e-192	1.23216662792937	0.564	0.217	2.23192907812204e-188	7	HCST
1.12862559393734e-189	0.992909925580894	0.275	0.05	2.08321712128954e-185	7	SYTL3
2.52700644516692e-184	0.806813717939854	0.898	0.659	4.66434849648911e-180	7	HLA-A
6.16892315327222e-183	1.41110636534258	0.339	0.083	1.13865983563099e-178	7	PMAIP1
9.67571781407749e-178	1.141868543376	0.358	0.091	1.78594399412242e-173	7	GPR65
9.15714598916677e-173	1.19299469227051	0.673	0.341	1.6902260066804e-168	7	ID2
3.87150850281175e-172	1.19554296478281	0.421	0.132	7.14603039448992e-168	7	CYTIP
1.41872329854801e-169	0.758501919376623	0.867	0.664	2.61867946445991e-165	7	HLA-C
1.24087921640453e-166	1.03144853484883	0.289	0.063	2.29041485763948e-162	7	CLIC3
6.13361545962598e-166	1.00198290063751	0.281	0.06	1.13214274153776e-161	7	RORA
1.80931911201028e-161	1.0610846843395	0.301	0.072	3.33964121694857e-157	7	LIMD2
2.55182826340664e-156	-1.53010039919244	0.841	0.918	4.71016460859598e-152	7	FTL
5.48062348527366e-155	-1.84451918672911	0.093	0.535	1.01161348291181e-150	7	CST3
3.31590509242385e-152	0.890865850059065	0.804	0.574	6.12049761959595e-148	7	PFN1
8.53465070395995e-151	-1.52894345190154	0.163	0.616	1.57532582693693e-146	7	HLA-DRB1
5.89388893660599e-150	-1.79866110580914	0.243	0.658	1.08789401991873e-145	7	HLA-DRA
2.84256239348892e-147	1.11356764308551	0.36	0.108	5.24680166590186e-143	7	LYAR
2.73915902963847e-139	-1.32965209769706	0.781	0.88	5.05593973690669e-135	7	FTH1
5.39064080056946e-139	-1.39518321040414	0.132	0.556	9.9500447896911e-135	7	NPC2
1.69720484298644e-135	1.02512365603971	0.465	0.179	3.13270069918436e-131	7	FCGR3A
3.78596067102618e-135	-1.29055570993925	0.286	0.668	6.98812620658012e-131	7	VIM
5.77445843066994e-132	0.934452763577755	0.37	0.121	1.06584953713306e-127	7	RARRES3
2.14662504534555e-126	0.999719984610457	0.375	0.126	3.96224050869882e-122	7	EVL
4.85660510284905e-125	1.11715401858786	0.347	0.11	8.96432169883877e-121	7	GIMAP7
1.00016861023209e-122	1.24558623817286	0.676	0.491	1.84611122076639e-118	7	BTG1
1.15012252906102e-121	-1.3364626856779	0.201	0.583	2.12289616414082e-117	7	S100A11
4.73999472084968e-121	1.04683849943622	0.281	0.077	8.74908225574435e-117	7	ARL4C
4.06707011115519e-116	-1.13507388623646	0.06	0.454	7.50699801117025e-112	7	ANXA5
5.10197311637434e-115	-1.30522463107895	0.135	0.51	9.41722197820376e-111	7	GPX1
1.48416440943748e-113	-1.3993779726259	0.067	0.452	2.7394706669397e-109	7	LGALS3
9.2876436519288e-111	-1.27690513399666	0.428	0.717	1.71431326527302e-106	7	CD74
1.38353116499535e-110	1.04535684254686	0.341	0.116	2.55372182434841e-106	7	PIK3R1
1.22961797009816e-108	0.576974387039731	0.821	0.587	2.26962884920718e-104	7	HLA-E
2.19815241024665e-106	0.953538977384088	0.458	0.207	4.05734971883327e-102	7	ITGB2
1.86403666379699e-103	-1.70355166284101	0.092	0.448	3.44063887403648e-99	7	LYZ
2.48892840141646e-103	1.32083376372183	0.514	0.257	4.5940640433345e-99	7	AREG
9.07829274733267e-103	0.930403670118748	0.543	0.273	1.67567127530266e-98	7	PTPRC
6.35587950196666e-102	-1.10505500065576	0.162	0.533	1.17316823847301e-97	7	ANXA2
2.33765665136802e-101	0.912161874772594	0.469	0.217	4.31484664709508e-97	7	IRF1
3.85883821837077e-101	-1.06453930565073	0.236	0.597	7.12264358346876e-97	7	PSAP
1.70921085581852e-100	0.80789385549242	0.26	0.076	3.15486139766983e-96	7	PIM1
4.04512112967548e-100	0.811741311453502	0.744	0.55	7.46648458115501e-96	7	TXNIP
4.58038792175083e-99	-1.16647976304238	0.05	0.401	8.45448002596769e-95	7	CD9
1.24086258789892e-95	-1.2168498363405	0.077	0.421	2.29038416474382e-91	7	CTSB
3.50600219065576e-93	-1.25719367958475	0.056	0.387	6.47137884351241e-89	7	GRN
2.53212489789869e-92	-1.05656225270286	0.041	0.369	4.67379613654139e-88	7	FCGRT
2.73902792919056e-91	0.903279376561796	0.294	0.104	5.05569775169994e-87	7	STK17A
1.17460392433779e-89	0.912519255132081	0.324	0.123	2.16808392354269e-85	7	STK4
6.84432949545695e-88	-1.11450758412473	0.139	0.47	1.26332633827144e-83	7	GLUL
8.26177316318453e-88	0.50251805995154	0.415	0.166	1.5249580904606e-83	7	HOPX
1.09236346609382e-87	-1.57176350605619	0.043	0.348	2.01628448571598e-83	7	AIF1
1.55856864150925e-87	-1.17054507439375	0.082	0.41	2.87680599849777e-83	7	LMNA
2.50720075547383e-84	-0.985629399897121	0.557	0.744	4.62779115445359e-80	7	SAT1
5.79986268307218e-84	-1.45188265605519	0.06	0.365	1.07053865404146e-79	7	RNASE1
3.8984284208264e-80	-1.10816462919464	0.029	0.32	7.19571917916137e-76	7	ALDH2
1.15627692012078e-79	0.831697844489091	0.43	0.218	2.13425593915894e-75	7	CD53
1.75790335019246e-79	0.848690014968954	0.264	0.093	3.24473800378525e-75	7	APMAP
4.76450106819845e-79	-1.0657210658135	0.029	0.315	8.7943160716807e-75	7	ETS2
5.36612951545958e-79	-1.12946730344163	0.077	0.388	9.90480185963529e-75	7	CTSH
1.17980024231626e-77	0.89269278631758	0.285	0.109	2.17767528726736e-73	7	ARPC5L
3.39418848745523e-77	-0.823884865934757	0.112	0.438	6.26499311014486e-73	7	APLP2
3.96639028315333e-77	-1.13950234623536	0.116	0.421	7.32116318464442e-73	7	NAMPT
4.07916681648689e-77	-1.22291293118669	0.114	0.414	7.52932610987149e-73	7	HLA-DPB1
4.92638331994985e-77	-1.23782815908979	0.051	0.339	9.09311833196343e-73	7	CD59
6.68730945072496e-76	-0.735963918033756	0.342	0.63	1.23434357841481e-71	7	CD63
7.38688458739918e-76	-0.89217834120531	0.354	0.635	1.36347115714214e-71	7	S100A10
1.22747522200074e-75	-1.18066578570492	0.139	0.442	2.26567376476897e-71	7	HLA-DPA1
2.02330720926539e-75	-0.818215518657964	0.115	0.434	3.73462044686205e-71	7	PRDX1
3.0593093087603e-75	-1.01124150155896	0.184	0.499	5.64687312210976e-71	7	IFITM3
4.4846896928067e-75	0.659592839337826	0.751	0.609	8.27784023498261e-71	7	MYL12A
4.33132837612345e-74	-0.943315883414254	0.106	0.408	7.99476591664866e-70	7	ASAH1
1.16798590717198e-73	0.847845820526954	0.584	0.4	2.15586838745803e-69	7	TSC22D3
2.19891012222612e-71	-1.22814321307187	0.17	0.468	4.05874830360498e-67	7	TIMP1
3.89801931260467e-71	-1.16110127721349	0.011	0.264	7.19496404720571e-67	7	NUPR1
4.85839468133592e-71	-1.16990797874275	0.074	0.351	8.96762490280985e-67	7	SOCS3
3.64999072752692e-70	0.946279524068965	0.305	0.124	6.73715288486919e-66	7	IL32
7.37884831462396e-70	0.896297474109748	0.437	0.242	1.36198782191329e-65	7	CLEC2B
1.46152681378348e-69	-1.13630988215794	0.044	0.315	2.69768619288154e-65	7	SERPINA1
1.17758213359606e-68	-1.01334244537806	0.031	0.289	2.1735811021916e-64	7	HLA-DMA
1.39073458891782e-68	-1.31966196046376	0.087	0.362	2.56701790422451e-64	7	CXCL2
4.8281611081173e-68	-1.10263406531842	0.107	0.385	8.91181977336291e-64	7	SOD2
1.84266277640476e-67	-0.82378134539679	0.029	0.287	3.40118695268791e-63	7	YBX3
2.56163536762884e-66	0.800071906640915	0.317	0.14	4.72826656156931e-62	7	PPP2R5C
1.72711874304784e-65	-1.64483791670913	0.08	0.333	3.18791577591771e-61	7	C1QA
2.80961363727912e-65	-1.16087791655319	0.022	0.264	5.1859848516898e-61	7	MS4A7
6.01354790905023e-65	0.885033030111038	0.34	0.164	1.10998067305249e-60	7	CCND3
1.90645886792733e-64	-1.75991110685562	0.157	0.434	3.51894177842027e-60	7	S100A9
6.46134560816368e-63	-0.792720100302728	0.145	0.431	1.19263517235485e-58	7	TXN
2.06596613401575e-62	-1.46269549444526	0.034	0.274	3.81336029016628e-58	7	ADIRF
3.15053267184595e-62	-1.10564121161757	0.026	0.262	5.81525320569326e-58	7	CD68
3.84614796384353e-62	-1.05932763147289	0.062	0.316	7.09921991166239e-58	7	PLAUR
1.27883343082885e-61	-1.00942426311272	0.087	0.346	2.3604707466239e-57	7	HSPB1
1.52337565503714e-61	-0.859930149352931	0.092	0.358	2.81184678406756e-57	7	RHOB
1.61157592911077e-61	-1.67863563269913	0.058	0.297	2.97464684995267e-57	7	C1QB
1.80664127929035e-61	0.777994346642595	0.252	0.103	3.33469847331412e-57	7	LSP1
1.93507898160234e-61	-1.01311613595365	0.04	0.284	3.57176878424159e-57	7	LST1
2.61391353074978e-61	-1.24364599230285	0.061	0.307	4.82476159505795e-57	7	CYB5A
8.17192539161237e-61	0.845071924855027	0.449	0.261	1.50837398878381e-56	7	DDIT4
2.52913940496801e-60	-1.17380566719	0.032	0.267	4.66828551368994e-56	7	SEPP1
1.1510305671731e-59	-0.769001648634917	0.088	0.35	2.1245722208881e-55	7	GSTO1
1.89467412174026e-59	-1.31757165160045	0.068	0.314	3.49718949390817e-55	7	IFI30
8.45163234438825e-59	-0.958372439439344	0.218	0.471	1.56000229812718e-54	7	LGALS1
9.84674102875865e-59	-1.94457512850592	0.097	0.34	1.81751145908827e-54	7	SLPI
4.16244701283009e-58	-0.778686152034373	0.107	0.37	7.68304469628177e-54	7	FKBP1A
6.68764763112014e-58	-0.716899822847198	0.155	0.429	1.23440599975215e-53	7	LAPTM4A
6.36710735446938e-57	-0.719680241362488	0.181	0.453	1.17524067548796e-52	7	TSPO
7.66148020995194e-57	-0.713847365685671	0.097	0.352	1.41415601715293e-52	7	MGST3
1.31076189010408e-56	0.75438526253444	0.499	0.319	2.41940429675411e-52	7	ZFP36L2
2.28626319105532e-56	-1.26660670783668	0.044	0.271	4.21998459804991e-52	7	THBS1
3.31448030292967e-56	-1.1130470581662	0.029	0.251	6.11786774314758e-52	7	MNDA
3.53016253488385e-56	0.601499007086837	0.69	0.551	6.51597400688861e-52	7	CALM1
1.28149949762705e-55	0.786038256141594	0.565	0.435	2.36539177272001e-51	7	HSPA8
4.77113292871388e-55	-0.729253050427335	0.039	0.265	8.80655715982007e-51	7	BLVRB
8.1745598363779e-55	-1.07165341706392	0.059	0.287	1.50886025459863e-50	7	HLA-DQB1
3.92596012046046e-54	-1.66325763631463	0.084	0.312	7.24653719034591e-50	7	APOC1
2.00272336575836e-53	-0.717141035423339	0.037	0.257	3.69662678851678e-49	7	BRI3
6.75950832606445e-53	-0.922820939689496	0.185	0.427	1.24767004682498e-48	7	CTSS
6.90043763382275e-53	-0.720256894956037	0.19	0.442	1.273682778451e-48	7	RAC1
7.45987460890795e-52	-0.940266996076828	0.043	0.26	1.37694365531223e-47	7	SGK1
9.64842923092915e-52	0.606389156891822	0.671	0.53	1.7809070674449e-47	7	ARPC2
1.05991708376278e-51	0.789108676308734	0.378	0.212	1.95639495320935e-47	7	CREM
2.14514796148192e-51	-0.699817716185537	0.161	0.416	3.95951410730333e-47	7	CSTB
2.46964103786696e-51	-1.29646269601116	0.042	0.254	4.55846342769484e-47	7	TM4SF1
2.66790424676753e-51	0.747203656993075	0.254	0.111	4.92441765868351e-47	7	CDC42SE1
1.21004980996822e-49	-0.851674272679099	0.076	0.3	2.23350993923935e-45	7	GSN
5.91724872897601e-49	-0.792902695974788	0.047	0.259	1.09220577039439e-44	7	CD81
8.73847196190905e-49	-0.735058774090432	0.044	0.252	1.61294715472917e-44	7	TYMP
2.57247013010134e-48	0.634134203574264	0.531	0.377	4.74826536614106e-44	7	ARHGDIB
4.90835166464325e-48	0.703298135098223	0.481	0.327	9.05983550259851e-44	7	SEPT7
7.52874729349464e-48	-0.884614456189105	0.101	0.33	1.38965617543324e-43	7	EGR1
2.00429867147579e-47	-0.892255468748696	0.053	0.259	3.69953448781001e-43	7	TSC22D1
3.76114109804633e-47	0.794649637639782	0.295	0.144	6.94231423877392e-43	7	HLA-F
6.4764132567553e-47	-0.645760080741162	0.186	0.438	1.19541635893189e-42	7	RTN4
6.88924885914295e-47	-0.744474452810759	0.184	0.428	1.27161755442061e-42	7	FOSB
4.61183494478969e-46	-1.01921863285576	0.136	0.357	8.51252494109281e-42	7	RGCC
4.81915387844512e-46	-1.65179480236688	0.227	0.434	8.89519422883401e-42	7	SFTPB
2.03499046923593e-45	-0.687867876121119	0.073	0.285	3.75618540811568e-41	7	TKT
6.32170233495758e-44	-0.569935055376796	0.195	0.437	1.16685981698647e-39	7	GPX4
7.35879278840401e-42	-0.627127648362203	0.12	0.337	1.35828597288361e-37	7	PEBP1
7.63993444747085e-42	-1.49685087671918	0.167	0.379	1.41017910031417e-37	7	S100A8
2.8854368818244e-40	0.696950807458907	0.311	0.172	5.32593939647147e-36	7	PSMB9
6.4967615539263e-40	0.641090046033983	0.411	0.272	1.19917224762372e-35	7	ELF1
7.21603803808358e-39	-0.58968593122861	0.562	0.721	1.33193630106947e-34	7	NEAT1
9.23517838935846e-39	-1.17391605002608	0.074	0.251	1.70462922710778e-34	7	FABP5
1.73684953264859e-38	0.643108429466156	0.474	0.347	3.20587686736276e-34	7	PSME1
5.32515506293787e-37	-0.630509699664827	0.076	0.262	9.82917121517072e-33	7	LTA4H
5.36571066585205e-37	-0.653421915502421	0.126	0.325	9.90402874702971e-33	7	ATP1B3
5.86285883524316e-37	-0.521124945365661	0.202	0.428	1.08216648380918e-32	7	TAGLN2
2.59400495390881e-36	-0.571184801734054	0.189	0.407	4.78801434392487e-32	7	CD44
5.49925558183881e-36	-0.507869584733781	0.359	0.585	1.01505259529581e-31	7	GSTP1
5.80733845294584e-36	-0.515837008134942	0.1	0.295	1.07191853164474e-31	7	AP2S1
1.03410577214903e-35	0.728904930720849	0.312	0.186	1.90875243423268e-31	7	JAK1
1.085237527038e-35	-2.07831541908458	0.584	0.77	2.00313142740674e-31	7	SFTPC
1.46603087961944e-35	-0.593671113021981	0.508	0.683	2.70599979760157e-31	7	FOS
7.09913646172851e-35	-0.601217089425062	0.461	0.629	1.31035860810585e-30	7	ITM2B
1.31915665064574e-34	-0.522620834225544	0.081	0.264	2.4348993457619e-30	7	HSBP1
3.90785391096945e-34	-0.548879301164903	0.149	0.351	7.21311674886741e-30	7	ATP6V0B
2.43239805225113e-33	0.614335028777425	0.274	0.149	4.48972032484513e-29	7	SLA
6.76537588659317e-33	-0.503274202468994	0.092	0.272	1.24875308114737e-28	7	CTNNB1
1.74253736494798e-32	0.609802795539925	0.516	0.414	3.21637546822097e-28	7	PNRC1
2.00626421745895e-32	-0.515849454065918	0.12	0.309	3.70316249258573e-28	7	CANX
6.0758335159694e-32	0.597037969895817	0.313	0.184	1.12147735037763e-27	7	PLEK
3.1747763348522e-31	0.664331731687803	0.395	0.289	5.86000215887019e-27	7	SARAF
4.22439684372543e-31	0.524870472391091	0.563	0.493	7.7973916941484e-27	7	HNRNPA1
4.49969934375323e-31	0.599530721955022	0.406	0.28	8.30554504869972e-27	7	BTG2
5.70314456795674e-31	0.610756101212424	0.301	0.179	1.05268642435345e-26	7	STK17B
1.98239705201342e-30	-1.4326243951806	0.244	0.41	3.65910847860636e-26	7	SFTPA2
2.10025138665929e-30	-1.50774909890532	0.093	0.253	3.87664400949572e-26	7	SCGB3A2
2.25833637494307e-30	-0.669754181334049	0.227	0.416	4.16843728086992e-26	7	DSTN
5.20931418186143e-30	0.620892383010549	0.307	0.189	9.61535211687982e-26	7	CD37
1.60092202605871e-29	-0.522649874998465	0.107	0.281	2.95498187569917e-25	7	AHNAK
1.72002490375586e-29	-1.27055299286291	0.237	0.403	3.17482196735257e-25	7	SFTPA1
7.88696376518539e-29	0.589592876532979	0.272	0.159	1.45577577177792e-24	7	IDI1
7.94829901917567e-29	-0.811112585366765	0.315	0.49	1.46709703295945e-24	7	CTSD
8.63908739534791e-29	0.568432494828727	0.369	0.244	1.59460275143332e-24	7	NR4A2
2.42008708138845e-28	0.675697385396389	0.298	0.186	4.46699673482679e-24	7	REL
3.06326786971928e-28	0.63013176716261	0.321	0.207	5.65417983392785e-24	7	MAP3K8
3.72982245322932e-28	0.677991010439438	0.319	0.212	6.88450628417067e-24	7	VAMP2
4.07537079566322e-28	0.508579891078642	0.506	0.409	7.52231941463516e-24	7	RBM39
9.06589180746001e-27	0.57605662171828	0.267	0.163	1.67338230982097e-22	7	FAM49B
3.16375747169562e-26	0.529421609634766	0.412	0.306	5.83966354125578e-22	7	CD99
7.45548892421345e-25	-1.27039287762896	0.289	0.435	1.37613414563132e-20	7	MT2A
1.69749304159977e-24	0.601743880985235	0.276	0.179	3.13323265618486e-20	7	ARF6
1.82067332554925e-24	0.62777186290807	0.38	0.287	3.3605988242988e-20	7	XBP1
3.74450683869853e-23	-0.51484548309079	0.151	0.307	6.91161072286975e-19	7	ATF3
9.24176750708357e-22	0.585481378543846	0.351	0.258	1.70584544645749e-17	7	CLK1
2.9197447017481e-21	-0.525216099129045	0.13	0.273	5.38926477048663e-17	7	ICAM1
3.31703752882937e-21	-0.506008313249012	0.219	0.379	6.12258787071325e-17	7	EZR
9.1830311677319e-21	0.515803742312318	0.32	0.226	1.69500389293995e-16	7	CD47
1.56855199402757e-20	0.582276714529791	0.256	0.166	2.8952332705761e-16	7	TERF2IP
2.65006574664416e-20	0.679338588104946	0.308	0.216	4.8914913551558e-16	7	PRPF38B
[truncated: 2,162 more rows]
