# Supplementary material for: Reconstructing the Developmental Trajectories of Multiple Subtypes in Pulmonary Parenchymal Epithelial Cells by Single-Cell RNA-seq
Source: Front Genet. 2020 Oct 6;11:573429. doi: 10.3389/fgene.2020.573429 (PMC7573224; doi:10.3389/fgene.2020.573429)
Supplement: Supplementary file 6 [file Table_2.XLS]

p_val	avg_logFC	pct.1	pct.2	p_val_adj	cluster	gene
0	1.19332037822664	0.999	0.865	0	0	SFTPC
1.94335775597145e-285	0.983520399852162	0.982	0.43	3.58704974597211e-281	0	NAPSA
3.95799812716045e-266	0.948704272351868	0.943	0.342	7.30567294311275e-262	0	SFTPD
2.13315576746384e-261	1.70652055922519	0.661	0.14	3.93737891558475e-257	0	PGC
9.6197804467019e-261	0.954615060558544	0.999	0.597	1.77561907485224e-256	0	SFTPA1
1.33098166686151e-255	0.810411977578906	0.726	0.146	2.45672596069298e-251	0	LAMP3
3.70732740002213e-254	1.02145497323037	0.998	0.651	6.84298491496085e-250	0	SFTPA2
1.43227435830682e-251	1.0632243560563	0.745	0.178	2.64369201056272e-247	0	FABP5
3.72431395984536e-249	0.765766438743382	1	0.784	6.87433870708257e-245	0	SFTPB
3.6846601243467e-237	0.806248998439653	0.69	0.14	6.80114565751913e-233	0	LRRK2
3.18756345954779e-233	0.96120841802877	0.916	0.402	5.8836046336333e-229	0	NPC2
1.93591443479311e-212	0.807247297135851	0.731	0.181	3.57331086374112e-208	0	C8orf4
1.26246100551655e-192	0.671431926580671	0.62	0.137	2.33025052398245e-188	0	ABCA3
2.28602356638516e-189	0.734630386296535	0.941	0.403	4.21954229883372e-185	0	CTSH
2.94551993535394e-184	0.754053747203083	0.464	0.073	5.43684069667631e-180	0	FASN
1.87404397382605e-183	0.65975316881708	0.982	0.643	3.45911036688812e-179	0	SLPI
2.73516109444089e-183	0.669032819415147	0.435	0.06	5.048560348119e-179	0	ZNF385B
7.19575767357666e-182	0.627754417294826	0.618	0.151	1.32819295138878e-177	0	C16orf89
4.23737685839087e-178	0.748849522358095	0.392	0.046	7.82135020521786e-174	0	PLA2G1B
1.85762263511828e-177	0.634809161820176	0.578	0.125	3.42879985990132e-173	0	SCD
2.68647536714792e-170	0.583794826298064	0.65	0.178	4.95869623268162e-166	0	LPCAT1
2.27198654149105e-167	0.646114224097119	0.537	0.125	4.19363275828419e-163	0	DCXR
2.76238955415056e-167	0.622069380339917	0.91	0.369	5.0988186390511e-163	0	MUC1
1.11225480256177e-164	0.797365957669881	0.924	0.582	2.05299991456852e-160	0	EEF1A1
1.16379299776044e-164	0.631011171318657	0.431	0.069	2.14812911526622e-160	0	MFSD2A
1.67864105744127e-164	0.617100769276056	0.484	0.096	3.0984356638251e-160	0	FGGY
1.67450204675023e-161	0.527588214199112	0.419	0.065	3.09079587789157e-157	0	C2
3.19374739911341e-159	0.615594715247653	0.751	0.268	5.89501894928354e-155	0	DBI
7.85155020631546e-159	0.562834519750515	0.524	0.115	1.44923913708171e-154	0	DRAM1
2.32306963851363e-154	0.539090717927473	0.684	0.204	4.28792193876845e-150	0	CXCL17
3.68045606046897e-153	0.619486942940508	0.485	0.102	6.79338579641362e-149	0	MID1IP1
3.92525724548357e-153	0.666268869136881	0.444	0.083	7.24523982371357e-149	0	RGS16
6.62689817778582e-153	0.603122119849008	0.339	0.038	1.22319286565571e-148	0	CA2
4.37215527853692e-152	0.592830893663016	0.522	0.121	8.07012421312345e-148	0	TFPI
3.52723406653914e-150	0.623611775528032	0.916	0.397	6.51056864001794e-146	0	SLC34A2
4.41071115385797e-150	0.670187290489186	0.569	0.158	8.14129064779104e-146	0	S100A14
1.20124792241346e-147	0.507963163522763	0.562	0.141	2.21726341519077e-143	0	C3
2.27134075816818e-146	0.765784074602931	0.716	0.261	4.19244077142683e-142	0	CXCL2
5.05744538942359e-145	0.655364195392023	0.444	0.091	9.33503269979807e-141	0	MACROD2
1.49473546846476e-141	0.573181242051003	0.337	0.043	2.75898272769225e-137	0	HHIP
6.00443752269695e-141	0.724798814499908	0.543	0.158	1.1082990779394e-136	0	SFTA3
8.64254909236111e-139	0.652863873320608	0.841	0.349	1.59524171146801e-134	0	SFTA2
6.66191756626576e-138	0.514586551628603	0.299	0.03	1.22965674438133e-133	0	ALOX15B
6.91857030979468e-132	0.51327136254886	0.552	0.163	1.2770297077819e-127	0	BTG1
1.77032301120107e-131	0.5277882654285	0.378	0.069	3.26766221407493e-127	0	TMEM243
3.70401740470847e-128	0.517068184324893	0.404	0.081	6.83687532561089e-124	0	CACNA2D2
1.01985717081916e-126	0.514722558328244	0.595	0.191	1.882452365898e-122	0	CEBPD
1.44586162528977e-125	0.593991129835219	0.595	0.193	2.66877138795986e-121	0	PEBP4
1.23114865755596e-124	0.655249246864137	0.392	0.084	2.27245419211679e-120	0	MALL
4.20909951081385e-124	0.541573883148859	0.484	0.131	7.76915587706021e-120	0	SDR16C5
1.27776004479039e-123	0.653740250164785	0.378	0.077	2.3584894906741e-119	0	SOD3
1.27988856300181e-122	0.791939414518532	0.505	0.161	2.36241830958875e-118	0	AK1
1.70641833878679e-122	0.71990545047173	0.844	0.476	3.14970696973266e-118	0	RPS2
6.16384386703708e-122	0.560667639118463	0.423	0.094	1.1377223009777e-117	0	NNMT
5.82013683192658e-119	0.76932005094165	0.332	0.056	1.07428085643701e-114	0	AZGP1
6.7984865108478e-118	0.611623813927542	0.875	0.488	1.25486464017229e-113	0	RPS9
3.17192073771407e-117	0.748125073443687	0.807	0.416	5.85473129767263e-113	0	RPS27
7.56398847289589e-117	0.51930177696545	0.651	0.24	1.39616099232712e-112	0	JUNB
2.40165038417673e-116	0.615058473797	0.59	0.203	4.43296627911341e-112	0	IER2
6.45920861009017e-115	0.598372352401588	0.404	0.095	1.19224072525044e-110	0	SOCS3
4.66160611381524e-111	0.531757746299364	0.512	0.165	8.60439256488017e-107	0	PNRC1
1.48041184471736e-110	0.846497641446074	0.605	0.248	2.7325441829793e-106	0	RPL7
1.03597117136877e-105	0.515924912186158	0.456	0.136	1.91219558811248e-101	0	BRI3
5.3865177126635e-97	0.592048505447304	0.901	0.594	9.94243439403429e-93	0	RPL10
5.4544070422355e-96	0.688217718405457	0.668	0.31	1.00677445185583e-91	0	RPL18A
9.70540149052804e-95	-1.0243350430703	0.536	0.782	1.79142300712167e-90	0	MT-RNR2
1.15276118192285e-94	0.62954124510747	0.794	0.441	2.12776658959319e-90	0	RPL41
1.28893476290737e-91	-0.75167029374988	0.944	0.848	2.37911578537442e-87	0	B2M
4.54527029921327e-90	0.716494442268511	0.608	0.275	8.38965991828785e-86	0	RPL9
6.65316830954981e-89	0.56336897530726	0.69	0.322	1.2280418065767e-84	0	RPL29
4.34328733780059e-87	0.501602680545801	0.898	0.574	8.01683976811232e-83	0	RPS4X
4.00144325110507e-86	0.577454148199777	0.785	0.433	7.38586395288973e-82	0	RPS28
1.43601357943672e-82	-2.93930385337275	0.487	0.63	2.65059386492429e-78	0	SCGB1A1
9.31110334113413e-82	0.808755809721594	0.459	0.182	1.71864345470654e-77	0	RPS17
1.28161627627451e-74	0.760135925347891	0.493	0.209	2.3656073227475e-70	0	RPL21
3.88709464655028e-70	0.543292707395246	0.408	0.151	7.1747992986025e-66	0	RPS26
1.66111642407392e-56	-1.49701964839219	0.465	0.543	3.06608869555564e-52	0	ANXA2
6.10921326210694e-41	-2.01128079311619	0.214	0.36	1.1276385839197e-36	0	CAV1
6.42971495289642e-29	-1.28307286018194	0.54	0.523	1.18679678600562e-24	0	S100A10
3.88501263983011e-22	-1.32151286131335	0.227	0.324	7.17095633059842e-18	0	CYP4B1
3.43320625425911e-18	-0.678264517644612	0.841	0.653	6.33701210411147e-14	0	TMSB10
3.31391544143664e-14	-0.779639760852051	0.711	0.565	6.11682512180375e-10	0	CALM2
1.22701370520028e-13	-2.18362749123337	0.195	0.257	2.26482189705868e-09	0	AGER
2.82642316330419e-13	-0.592896640578866	0.285	0.156	5.21701187482688e-09	0	S100A9
6.55579391262879e-13	-0.92912514682734	0.683	0.436	1.21006844039302e-08	0	SCGB3A1
1.78631019235296e-11	-0.540962113462744	0.808	0.616	3.2971713530451e-07	0	MYL6
1.49348597183804e-09	-0.851845756680101	0.603	0.516	2.75667640681866e-05	0	EZR
2.65525933787939e-09	-0.899050293202709	0.725	0.573	4.90107768585778e-05	0	HSP90AA1
4.8609662676001e-09	-0.761174323006636	0.343	0.212	8.97237153673627e-05	0	APOC1
1.22765959820593e-08	-0.508563575292433	0.404	0.256	0.00022660140863685	0	TUBA1B
1.42002021531495e-08	-0.5315107091394	0.522	0.324	0.000262107331342833	0	WFDC2
1.52548213989205e-07	-0.607075867986722	0.413	0.263	0.00281573493381275	0	TUBB4B
1.10231270082019e-06	-0.830167121292296	0.53	0.46	0.0203464878317391	0	ANXA1
1.39296245487669e-06	-0.617942226268524	0.262	0.17	0.025711300992114	0	GRN
1.09352594232569e-74	0.613977238623157	0.916	0.658	2.01843018434475e-70	1	SFTPA1
1.36177037752284e-73	0.532072938825698	0.985	0.881	2.51355576283166e-69	1	SFTPC
7.12520238471653e-64	0.513800117744224	0.94	0.7	1.31516985617098e-59	1	SFTPA2
7.67203773721489e-34	-1.01770816026144	0.15	0.341	1.41610472553512e-29	1	CYP4B1
1.47922083357196e-30	-0.523744171231543	0.332	0.548	2.73034581460712e-26	1	LGALS3
1.91537141755155e-29	-0.723979230789065	0.381	0.563	3.53539256251665e-25	1	ANXA2
1.30343102545813e-25	-1.72093199029181	0.126	0.273	2.40587298679061e-21	1	AGER
6.40741590197177e-23	-0.645773811231304	0.111	0.255	1.18268082718595e-18	1	PERP
5.89914492374242e-22	0.542966225512646	0.701	0.643	1.08886417002438e-17	1	NEAT1
1.00207051244654e-21	-0.501529084197578	0.319	0.495	1.84962175187383e-17	1	MYL12A
3.63103966827367e-21	-0.66688578707103	0.206	0.36	6.70217301969953e-17	1	DYNLL1
1.21794251706293e-20	-0.596440129357073	0.323	0.493	2.24807829799476e-16	1	CALM1
8.06147913466979e-20	-0.560887080710006	0.291	0.451	1.48798781867735e-15	1	KRT19
1.05355990772979e-19	-0.576630173291401	0.321	0.488	1.94466087768764e-15	1	CD55
1.5813615809045e-19	-0.695273061324456	0.174	0.316	2.91887720603353e-15	1	RAB11FIP1
4.07992569939981e-18	-1.01105886231421	0.332	0.471	7.53072685595217e-14	1	EMP2
6.65706346695603e-16	0.510288569127327	0.493	0.372	1.22876077473074e-11	1	CXCL2
8.26188260085116e-16	-0.560874911481207	0.21	0.341	1.52497829046511e-11	1	TUBB4B
1.02550686543143e-15	-1.07462240915509	0.234	0.341	1.89288057221334e-11	1	CAV1
2.57318341403901e-15	0.514346228320572	0.569	0.494	4.7495819456332e-11	1	NFKBIA
3.28452397612899e-15	-0.553999053429204	0.211	0.343	6.06257435513888e-11	1	MT-ND4L
5.81806750295216e-14	1.07201968081652	0.38	0.305	1.07389889969491e-09	1	SERPINA1
7.0823106814833e-14	-0.505190881854328	0.15	0.263	1.30725290558819e-09	1	TSPAN13
6.05654100981034e-13	-0.584520691438341	0.241	0.356	1.11791633959079e-08	1	KRT7
1.62409162767216e-11	-0.613382732745577	0.174	0.277	2.99774832635728e-07	1	APOC1
1.82628820360253e-11	-0.773636883528235	0.224	0.328	3.37096276620954e-07	1	S100A4
5.91630569808993e-09	-0.65016732613458	0.431	0.538	0.000109203170575344	1	SCGB3A1
1.64037903271529e-08	0.543592603308102	0.601	0.532	0.000302781161858588	1	SCGB3A2
5.64469122587074e-08	0.833285994440676	0.267	0.212	0.00104189710647122	1	STEAP4
3.82813837618454e-07	0.738747956424737	0.277	0.223	0.00706597781476143	1	TOP1
1.02091249507641e-06	0.610819680729424	0.404	0.363	0.0188440028341204	1	ICAM1
0	2.50309884333583	0.815	0.194	0	2	CAV1
1.29862206154727e-304	3.0308248665831	0.676	0.131	2.39699660120395e-300	2	AGER
5.44696582761041e-274	2.60684056320867	0.459	0.029	1.00540095246033e-269	2	RTKN2
4.75318659070788e-251	2.35973985490714	0.808	0.348	8.77343180912861e-247	2	EMP2
1.15485807823968e-246	-2.95021242941536	0.802	0.932	2.1316370408148e-242	2	SFTPC
4.54787996370899e-226	2.06334613235714	0.583	0.117	8.39447683701405e-222	2	CEACAM6
2.5694631859013e-221	-2.57158077552083	0.326	0.817	4.74271514853662e-217	2	SFTPA1
1.2420285286088e-220	-2.47354434243553	0.399	0.845	2.29253625810612e-216	2	SFTPA2
4.16099288024649e-219	1.77827149705111	0.405	0.033	7.68036065835897e-215	2	SCEL
1.33001989805513e-213	1.64544230007229	0.428	0.041	2.45495072783015e-209	2	FMO2
1.13471238535204e-207	1.8441924324675	0.566	0.119	2.0944521208828e-203	2	CAV2
1.22997662082686e-206	1.64024641471482	0.309	0.01	2.27029084672222e-202	2	SPOCK2
1.52386850316717e-194	1.68404018058625	0.472	0.076	2.81275648314596e-190	2	ANXA3
2.38083134454783e-171	1.76991357143829	0.304	0.02	4.39453849576638e-167	2	NTM
1.17543527093638e-169	1.76558096988803	0.658	0.248	2.16961842309438e-165	2	KRT7
1.44299915474763e-161	1.52688943218584	0.761	0.371	2.66348783983317e-157	2	CD55
1.82378204151022e-150	1.730863206149	0.467	0.112	3.36633689221957e-146	2	MYL9
4.12171676851807e-147	1.32596549312891	0.785	0.466	7.60786481133066e-143	2	S100A10
1.87932715942727e-143	1.45909220444418	0.624	0.214	3.46886207087085e-139	2	CYP4B1
2.38440521150985e-143	1.50118966070708	0.734	0.398	4.40113513940487e-139	2	ADIRF
7.49474965769521e-140	1.47919519435443	0.698	0.313	1.38338089181738e-135	2	LMO7
4.30280035756473e-137	1.40124822206394	0.33	0.044	7.94210889999297e-133	2	TIMP3
9.65564041940255e-137	1.11483737373692	0.798	0.451	1.78223810861332e-132	2	ANXA2
4.24443114326114e-132	1.23680490177352	0.277	0.028	7.83437100423142e-128	2	SEMA3B
5.21755312157232e-128	1.528327780855	0.367	0.072	9.63055955179818e-124	2	TNNC1
4.0278346148657e-125	0.843576135060696	0.95	0.837	7.43457713211911e-121	2	S100A6
8.35445257655394e-125	1.37924150358084	0.671	0.349	1.54206485658033e-120	2	KRT19
1.95075631846178e-115	1.52196469484787	0.496	0.173	3.60070601261675e-111	2	TSPAN13
2.88228119076807e-111	1.2109630551823	0.316	0.05	5.32011462191971e-107	2	DST
7.07329932120107e-109	1.35581907522836	0.62	0.289	1.30558958870729e-104	2	GPRC5A
1.74616830568109e-102	-0.878138750802676	0.762	0.872	3.22307745862615e-98	2	SFTPB
1.02819812760065e-100	1.28847812920621	0.541	0.219	1.89784810392528e-96	2	RAB11FIP1
2.5068769431082e-97	1.26243901248697	0.263	0.044	4.62719346158912e-93	2	GGTLC1
5.1224540843176e-91	-1.27567606211056	0.376	0.655	9.45502574883343e-87	2	NAPSA
7.08096671877237e-90	-1.36063466535341	0.314	0.62	1.307004836951e-85	2	NPC2
7.7592424668789e-89	1.19370013004563	0.483	0.193	1.43220097453651e-84	2	C19orf33
1.28434804088844e-85	0.94183471670231	0.287	0.057	2.37064961387188e-81	2	IGFBP7
5.52232260091156e-85	0.84424180055015	0.301	0.064	1.01931030567626e-80	2	CRIP2
1.7758918353598e-82	1.55302490455115	0.407	0.143	3.27794114970713e-78	2	CYR61
1.09508468594724e-80	-1.40205185851516	0.04	0.394	2.02130731332142e-76	2	LAMP3
1.74366431941913e-80	1.17640772401649	0.514	0.237	3.21845560078382e-76	2	TACSTD2
5.55970763477989e-79	-1.36411180652854	0.03	0.377	1.02621083522767e-74	2	LRRK2
1.69260213548249e-78	-1.1541326666179	0.309	0.632	3.12420502167359e-74	2	CTSH
3.87742869806263e-78	-0.988889764294393	0.431	0.755	7.15695789088401e-74	2	CD74
9.30491745189067e-77	1.04434241516086	0.366	0.113	1.71750166326998e-72	2	SDPR
1.37598669017666e-74	-0.738553145304968	0.771	0.853	2.53979623272808e-70	2	FTL
1.94871069238393e-74	1.13600875631508	0.281	0.066	3.59693019600226e-70	2	ABLIM1
3.24671765756058e-74	-1.32189806155304	0.072	0.418	5.99279145232532e-70	2	C8orf4
6.9591744741421e-73	1.01779579334899	0.633	0.408	1.28452442443715e-68	2	MYL12A
5.72320327455711e-72	1.15130689807581	0.45	0.194	1.05638886041775e-67	2	CD151
5.12091788914237e-71	1.02747033282082	0.266	0.064	9.45219023977899e-67	2	ANKRD29
2.80441735852492e-70	0.796713130669508	0.749	0.566	5.1763935603653e-66	2	DSTN
6.41910251443879e-70	-1.0630982118916	0.321	0.657	1.18483794211511e-65	2	HLA-DRA
8.81191728513154e-70	1.15978447117786	0.356	0.116	1.62650369248958e-65	2	RGCC
1.63387241801436e-68	0.926605761706093	0.607	0.367	3.0158017091709e-64	2	FXYD3
2.51119554927943e-68	1.38027582812379	0.312	0.094	4.63516474485996e-64	2	PCYOX1
3.59576882882134e-65	-1.01814921775736	0.3	0.582	6.63707010423842e-61	2	SFTPD
4.68480124301361e-65	0.854451268982182	0.692	0.506	8.64720613435452e-61	2	CD9
5.9080533893749e-65	0.980659831693778	0.726	0.547	1.09050849461082e-60	2	ACTB
7.54899290639948e-63	0.753137874413138	0.415	0.157	1.39339311066322e-58	2	AHNAK
1.15992676222317e-62	1.15238220030157	0.5	0.246	2.14099281771152e-58	2	AQP4
8.29849233649791e-60	-1.22494330002088	0.115	0.41	1.53173571547078e-55	2	FABP5
9.31643664266179e-60	1.26420939686404	0.554	0.329	1.71962787550251e-55	2	CLDN18
1.45951208488716e-59	0.908420459770039	0.609	0.376	2.69396740628471e-55	2	KRT18
1.86749046363044e-59	0.937172746562988	0.331	0.112	3.44701389776907e-55	2	IFI27
3.94953932548024e-58	1.31195391339168	0.283	0.087	7.29005968697142e-54	2	CTGF
1.72450003817602e-57	1.26553143596053	0.361	0.152	3.1830821704653e-53	2	CLIC3
8.30357884100912e-57	-0.994856826124604	0.114	0.422	1.53267458247346e-52	2	PIGR
1.45881723446424e-56	-1.33056957247449	0.088	0.38	2.69268485137409e-52	2	SERPINA1
1.5154888179164e-56	0.940274981655289	0.277	0.082	2.79728926011008e-52	2	TMOD3
5.57512005525088e-56	-1.08300113619934	0.043	0.318	1.02905565979821e-51	2	SCD
7.78041520989144e-55	0.632403553872916	0.773	0.652	1.43610903944176e-50	2	MYL6
2.68361300715546e-54	-0.991420502784784	0.273	0.569	4.95341288860754e-50	2	HLA-DRB1
6.77181727215525e-54	0.795751850805955	0.675	0.467	1.24994203209442e-49	2	APLP2
3.90844130092047e-53	-1.20688591519012	0.039	0.294	7.214200953239e-49	2	TFPI
1.73478050392326e-52	-1.09511345405461	0.068	0.339	3.20205785414155e-48	2	ABCA3
2.68683983867804e-52	0.680921796491921	0.719	0.54	4.95936897423193e-48	2	ACTG1
6.7151962284129e-52	0.978327138079328	0.534	0.328	1.23949091984045e-47	2	FOLR1
1.78006683561832e-51	0.580134519166868	0.742	0.578	3.28564736518429e-47	2	CALM2
3.42535264425466e-51	0.817496267467062	0.932	0.846	6.32251591076526e-47	2	TMSB4X
3.16165407345667e-50	0.894745832060095	0.476	0.25	5.83578108878632e-46	2	ALCAM
8.23524558048308e-50	-0.836290637981522	0.118	0.408	1.52006162924557e-45	2	CXCL17
2.62440330261192e-49	1.06666299834562	0.314	0.121	4.84412361596108e-45	2	RDX
1.70691661466535e-48	-1.83964747052476	0.105	0.348	3.15062668734931e-44	2	PGC
2.50472685378142e-47	1.12590881517966	0.277	0.098	4.62322482670975e-43	2	VEGFA
2.55348904371492e-47	0.80890725248798	0.28	0.096	4.71323007688899e-43	2	APP
1.3874994252918e-46	-0.88897131596018	0.179	0.455	2.5610464392036e-42	2	CXCL2
9.84194990465605e-44	-0.748239502075808	0.364	0.603	1.81662711340141e-39	2	SLC34A2
1.65548313610448e-43	-0.894165702147555	0.056	0.29	3.05569077262164e-39	2	WIF1
2.3664048421867e-43	0.914684001193426	0.325	0.143	4.36791005770822e-39	2	TNFRSF12A
1.1302190307267e-42	0.668763359474216	0.653	0.485	2.08615828691534e-38	2	MYL12B
1.19590948939514e-41	-0.799448835325066	0.099	0.342	2.20740973552555e-37	2	C16orf89
1.239023700385e-41	0.981440664580863	0.326	0.142	2.28698994617063e-37	2	PTRF
1.36041069031712e-41	0.752994320165482	0.559	0.382	2.51104605218733e-37	2	PRDX1
1.41873868113157e-41	-0.753904772937926	0.516	0.691	2.61870785763266e-37	2	NEAT1
5.6453051582528e-41	0.877138011774401	0.599	0.412	1.0420104261103e-36	2	KLF6
1.25094929356367e-40	0.81532662485266	0.431	0.232	2.30900220605982e-36	2	CAPN2
6.62813914752109e-40	-0.868902347639282	0.062	0.284	1.22342192384944e-35	2	DRAM1
1.17479472167464e-37	-0.766373397326803	0.087	0.315	2.16843609726705e-33	2	C3
4.44069562832293e-36	0.693276363877729	0.3	0.564	8.19663599075846e-32	2	SCGB3A1
1.60236190647976e-35	0.95307772646946	0.449	0.275	2.95763960698035e-31	2	LIMCH1
9.91913461707888e-35	0.995877375225773	0.577	0.454	1.83087386762042e-30	2	HOPX
2.69817029749854e-34	-0.846990778526978	0.106	0.321	4.98028273512281e-30	2	HLA-DPB1
9.36070761361627e-34	-0.830893819198814	0.145	0.369	1.72779941132129e-29	2	HLA-DPA1
1.35008565176705e-33	0.602431946811564	0.315	0.147	2.49198809603161e-29	2	ITGB1
1.53774810018162e-33	-0.789390501175399	0.256	0.456	2.83837544331524e-29	2	DBI
3.94885957445293e-33	0.870344551374572	0.475	0.318	7.28880500252521e-29	2	SLC39A8
6.50095056016948e-33	0.659282035590555	0.278	0.117	1.19994545439608e-28	2	SOX4
2.1378972616719e-32	0.739980022733104	0.341	0.172	3.946130765594e-28	2	NEDD9
2.66809728909736e-32	0.723505804419053	0.309	0.144	4.92477397621592e-28	2	EFEMP1
4.1934004422405e-32	0.697956631087605	0.351	0.178	7.74017853628751e-28	2	TPM4
1.37669436467254e-31	-0.598476891820963	0.364	0.577	2.54110245831258e-27	2	MUC1
4.55601613375835e-31	-0.721765111216026	0.068	0.257	8.40949457969115e-27	2	MID1IP1
4.80473899234231e-31	0.727590238932528	0.43	0.263	8.86858723206543e-27	2	EPCAM
1.1221110610338e-30	0.781714604090847	0.377	0.211	2.07119259645619e-26	2	SPTBN1
1.51336458331118e-30	0.683825436275721	0.394	0.226	2.79336834787578e-26	2	TRAM1
1.78044067366279e-30	-0.808248927091112	0.133	0.334	3.28633739544679e-26	2	SOD2
2.32675725772031e-30	0.680210942048511	0.266	0.121	4.29472854630014e-26	2	PLS3
5.21754843017297e-30	-0.537370513430206	0.066	0.252	9.63055089241327e-26	2	FGGY
1.35439024143397e-29	0.575626517172093	0.572	0.416	2.49993350763882e-25	2	ITM2B
2.46860767890342e-29	0.650029909791764	0.415	0.255	4.55655605371994e-25	2	CD47
1.02384053829024e-28	0.63800822746809	0.455	0.301	1.88980486557612e-24	2	TAGLN2
8.23450516404595e-28	0.637322457202009	0.251	0.113	1.5199249631796e-23	2	LGALS1
1.07958220345375e-27	-0.664408316206508	0.161	0.353	1.99269283113493e-23	2	CEBPD
1.6749141931427e-27	0.759059139008619	0.263	0.123	3.09155661770279e-23	2	TES
1.70925953438784e-27	0.644641996171788	0.347	0.189	3.15495124857308e-23	2	PERP
3.25532040141511e-27	0.748516203046525	0.293	0.147	6.00867039693202e-23	2	MYO1B
9.34616474502198e-27	0.696854408595139	0.466	0.314	1.72511508863616e-22	2	KRT8
1.65496036976907e-26	-0.63666042762627	0.126	0.317	3.05472585051975e-22	2	MLPH
2.91049656134365e-26	1.22658809856717	0.417	0.275	5.37219455292811e-22	2	S100A4
1.45421941198003e-25	-0.597351173635615	0.175	0.371	2.68419819063274e-21	2	AKAP13
5.51729132892958e-25	0.632736808661512	0.407	0.25	1.01838163349382e-20	2	CFLAR
6.54480267279131e-25	-0.581134361062592	0.147	0.338	1.20803967734382e-20	2	CD44
8.55339259491977e-25	0.570965962021775	0.632	0.528	1.57878520517029e-20	2	RNASE1
2.41604897626237e-24	-0.608807167295929	0.173	0.36	4.45954320038507e-20	2	LPCAT1
4.31341233694452e-24	-0.936264178091269	0.095	0.257	7.9616964915322e-20	2	STEAP4
1.72009050446472e-23	0.935568186942918	0.3	0.174	3.17494305314098e-19	2	MSLN
5.60870580675461e-23	-0.522198888166818	0.112	0.283	1.03525491781077e-18	2	NFKBIZ
1.240612398073e-22	0.647725626064411	0.327	0.191	2.28992236436315e-18	2	EFNA1
2.48499121994283e-20	0.766547130538124	0.378	0.263	4.58679679377047e-16	2	SFTA1P
2.52815364561518e-20	0.528425100539185	0.46	0.32	4.6664659990765e-16	2	TM4SF1
3.74413939918119e-20	0.664227843510082	0.322	0.2	6.91093250300865e-16	2	SBDS
5.67250798353813e-20	0.511470288934586	0.668	0.564	1.04703152360147e-15	2	UBC
1.27411903595638e-19	-0.523629073935367	0.157	0.313	2.35176891656828e-15	2	BTG1
1.73700610782556e-19	0.642736941126198	0.274	0.161	3.20616587382442e-15	2	BCAM
1.80113729060033e-19	-0.534935033055258	0.132	0.281	3.32453921099009e-15	2	DCXR
2.32279560808777e-19	0.665308918616898	0.308	0.185	4.28741613340841e-15	2	RARRES3
1.10447954140629e-18	0.638475520910507	0.279	0.162	2.03864833752772e-14	2	CCND1
2.62732980063344e-18	0.547171678557615	0.533	0.443	4.8495253460092e-14	2	POLR2L
2.76732208444262e-18	0.540177067223962	0.254	0.14	5.10792310346419e-14	2	SDC1
3.5432975844812e-18	0.591090439568162	0.302	0.178	6.5402186814354e-14	2	UTRN
6.90318454666763e-18	0.668828679093789	0.262	0.151	1.27418980362391e-13	2	MGLL
1.34151744622885e-17	0.50374528301143	0.343	0.212	2.47617290224922e-13	2	PTTG1IP
3.51665381214849e-17	0.534841698090541	0.523	0.409	6.49103960646368e-13	2	DUSP1
4.08066116267069e-17	0.619595061148717	0.424	0.316	7.53208437405756e-13	2	MRPL14
1.03985425666854e-16	0.68588465725363	0.318	0.207	1.91936298695879e-12	2	CADM1
1.83116330960391e-13	0.587113390690203	0.32	0.22	3.3799612368669e-09	2	NEDD4L
2.69480099951204e-11	-0.725379201786517	0.162	0.274	4.97406368489931e-07	2	APOC1
3.57591909629808e-11	0.580043837435876	0.339	0.257	6.600431467947e-07	2	SUSD2
3.76936087631693e-10	0.52824264923237	0.252	0.173	6.95748630550579e-06	2	CYBRD1
2.88889069324653e-09	0.563507460566557	0.428	0.358	5.33231444159445e-05	2	HSPB1
5.85172852327258e-09	0.518114531773951	0.251	0.177	0.000108011205082565	2	ID3
2.8824383670631e-08	0.579645751950792	0.286	0.216	0.000532040473792508	2	MT1E
4.4125028991977e-07	0.839698487971884	0.293	0.24	0.00814459785133912	2	ATF3
1.57727182747913e-06	-0.617239976173638	0.215	0.295	0.0291132833916098	2	VIM
0	2.70566042690134	0.616	0.021	0	3	C9orf24
0	2.5809147300747	0.557	0.012	0	3	C20orf85
0	2.5506907311287	0.529	0.011	0	3	C11orf88
0	2.51296895147284	0.533	0.014	0	3	RSPH1
0	2.50408903469587	0.544	0.011	0	3	FAM183A
0	2.25626399996812	0.493	0.013	0	3	SNTN
0	2.18421502230306	0.461	0.013	0	3	MS4A8
3.25480675339265e-300	2.19550839177502	0.432	0.011	6.00772230541215e-296	3	DNAAF1
9.27738430250013e-292	2.50210972436677	0.568	0.042	1.71241959455547e-287	3	CAPS
1.70684310865064e-284	2.16939763179237	0.419	0.011	3.15049100994735e-280	3	C1orf194
5.15011605786608e-279	1.96703115006889	0.382	0.007	9.50608421960921e-275	3	SPAG17
2.84632138184505e-277	2.00740786647135	0.375	0.006	5.25374000660959e-273	3	CCDC170
6.08265572524975e-277	1.96671224680719	0.373	0.006	1.1227365937666e-272	3	DNAH12
3.0627989777156e-264	2.24662874022436	0.491	0.032	5.65331435306745e-260	3	PIFO
1.62611769717242e-260	2.32043194085614	0.596	0.062	3.00148804544085e-256	3	TSPAN1
5.59772221004855e-260	1.98104649946736	0.39	0.011	1.03322756553076e-255	3	WDR96
4.77716682960715e-251	2.03337003250248	0.377	0.011	8.81769453408888e-247	3	CCDC146
7.49749379471425e-250	1.81894815933192	0.338	0.005	1.38388740462836e-245	3	RSPH4A
8.80555756875814e-250	1.94466494013431	0.327	0.004	1.62532981604138e-245	3	ENKUR
8.8028119778086e-244	1.98726306950887	0.351	0.008	1.62482303486391e-239	3	C9orf117
3.32608348149207e-237	1.87767881299811	0.344	0.008	6.13928489013807e-233	3	C1orf173
5.23662759433517e-234	1.89554018786945	0.351	0.01	9.66576721362386e-230	3	CAPSL
1.20429554957818e-230	1.74048327120437	0.307	0.004	2.2228887254114e-226	3	FAM92B
1.54146220841995e-226	1.73687706245999	0.314	0.006	2.84523094430155e-222	3	FHAD1
1.21012277605689e-224	1.89187268729514	0.325	0.008	2.23364462004581e-220	3	DYNLRB2
5.22852144593873e-224	1.9045927320234	0.344	0.011	9.65080488491371e-220	3	LRRIQ1
7.89331476390702e-224	1.87416601444021	0.322	0.007	1.45694803912196e-219	3	LDLRAD1
4.06771060085364e-219	1.69064552514524	0.296	0.004	7.50818022705565e-215	3	DYDC2
2.62723114334422e-217	1.76327048415689	0.276	0.002	4.84934324438476e-213	3	FAM81B
4.55442540721716e-214	1.71904469582895	0.296	0.005	8.40655841664143e-210	3	C1orf192
2.59558544739738e-212	2.14032312928007	0.388	0.022	4.79093161880608e-208	3	GSTA1
4.97361551846572e-210	1.85973519724268	0.285	0.004	9.18029952398403e-206	3	C2orf40
8.22221051885813e-210	1.80857187947824	0.307	0.007	1.51765561757083e-205	3	CCDC11
1.38628394970451e-209	1.62869063115479	0.283	0.004	2.55880291436458e-205	3	MNS1
3.89095976668971e-209	1.64194702364975	0.3	0.007	7.18193353735588e-205	3	FAM216B
5.27315308987766e-209	2.42942946283494	0.66	0.126	9.73318597329619e-205	3	TPPP3
7.55763700399494e-209	1.88090814732711	0.357	0.017	1.39498863819739e-204	3	C9orf116
9.81609996612516e-205	1.97360744694015	0.276	0.004	1.81185573174738e-200	3	TMEM190
2.86291465913115e-203	1.71625712070272	0.294	0.007	5.28436787782428e-199	3	EFCAB1
4.16099433686033e-200	1.65155967724363	0.285	0.006	7.68036334697681e-196	3	AC013264.2
3.99902398703091e-199	1.84672833198095	0.349	0.017	7.38139847526165e-195	3	CDHR3
5.9379836745874e-197	1.67313833826074	0.261	0.003	1.09603302665534e-192	3	ROPN1L
3.4727106367658e-196	1.66270699983457	0.309	0.011	6.40992929334232e-192	3	ZMYND10
2.53559013264905e-195	1.69473775091569	0.327	0.013	4.68019226684362e-191	3	SPEF2
1.23865315406496e-194	1.58629473156814	0.265	0.004	2.2863059917731e-190	3	SPAG6
1.71329093632577e-194	1.77937651068166	0.303	0.01	3.1623924102701e-190	3	C5orf49
3.40117786533174e-194	1.79811268563363	0.325	0.013	6.27789410382933e-190	3	CHST9
3.89553376004788e-194	1.59801427737182	0.252	0.003	7.19037621429638e-190	3	DRC1
8.97736681808147e-193	1.80123365950229	0.279	0.006	1.65704236728148e-188	3	CCDC19
5.72170388358964e-191	1.68091532845968	0.254	0.003	1.05611210283298e-186	3	RP11-356K23.1
7.16602975574455e-191	1.58522183328866	0.259	0.004	1.32270577231533e-186	3	MORN5
1.67121304879478e-190	1.7379718161819	0.314	0.012	3.0847250454654e-186	3	TTC18
5.92790895816251e-189	1.42437007600421	0.252	0.003	1.09417343549764e-184	3	C9orf135
8.03510760660684e-187	1.76900139843008	0.316	0.014	1.48312016202749e-182	3	CCDC173
4.34556356517876e-186	1.59477746732598	0.263	0.005	8.02104122860695e-182	3	DTHD1
1.04258276176316e-185	1.59975105870657	0.254	0.004	1.92439926166244e-181	3	FAM154B
1.04721634595817e-185	1.72391550363391	0.272	0.007	1.93295193136959e-181	3	TSPAN19
1.97376349667747e-185	1.8341172078593	0.331	0.017	3.64317266216728e-181	3	IQCG
1.4441460109132e-181	1.83109541257481	0.357	0.024	2.66560470694359e-177	3	SPA17
1.29925908452302e-175	1.45597113263143	0.252	0.006	2.3981724182126e-171	3	RSPH9
1.92452198202251e-175	-2.31501130897818	0.375	0.908	3.55228267441714e-171	3	SFTPB
1.18646792661182e-172	1.58868554125209	0.259	0.007	2.1899824989401e-168	3	KIAA1377
2.80875744029615e-170	2.16124874740446	0.557	0.104	5.18440448329863e-166	3	CETN2
2.40661848654843e-162	1.53011255878899	0.27	0.011	4.44213640247109e-158	3	CCDC176
2.53053176851463e-159	1.59222827927934	0.261	0.01	4.6708555383243e-155	3	WDR78
3.29405567376242e-145	-3.35063674514887	0.647	0.938	6.08016796263067e-141	3	SFTPC
1.30400705410093e-136	1.61101132843873	0.329	0.031	2.4069362204595e-132	3	DNAH5
5.73823765629532e-136	1.58053694796102	0.307	0.026	1.05916390659899e-131	3	WDR54
2.77578419400257e-133	1.60298443310567	0.27	0.019	5.12354246528995e-129	3	NME5
4.67344291642784e-124	1.94076242168958	0.41	0.07	8.62624093514251e-120	3	MORN2
4.0008059973004e-122	-2.53657337100865	0.346	0.808	7.38468770981708e-118	3	SFTPA2
1.8059804661704e-118	-2.77198086179827	0.05	0.666	3.33347874445732e-114	3	NAPSA
1.01425739493009e-117	-2.60000739615211	0.298	0.772	1.87211629956195e-113	3	SFTPA1
3.50975643467048e-108	1.3951064584371	0.261	0.025	6.47830842711477e-104	3	FAM229B
1.25377293601369e-103	1.46118608260408	0.822	0.596	2.31421408529407e-99	3	HSP90AA1
2.84235833397781e-102	1.52979979168803	0.259	0.026	5.24642501285624e-98	3	CSPP1
1.54485064532023e-101	1.67679112171343	0.515	0.147	2.85148532113207e-97	3	IK
1.05605858642737e-99	1.72060516600428	0.436	0.1	1.94927293882763e-95	3	NUCB2
1.15188757486815e-97	-1.21700033281899	0.599	0.895	2.12615408569163e-93	3	TMSB4X
7.5088171293115e-95	-2.41958836321889	0.039	0.586	1.38597746572832e-90	3	SFTPD
4.29915030807573e-94	1.36935469841518	0.309	0.046	7.93537163864617e-90	3	ARHGAP18
1.97318378428019e-91	-1.20510846816068	0.458	0.804	3.64210262902437e-87	3	RPS12
3.18703083535062e-90	1.53026760442626	0.721	0.419	5.88262151589018e-86	3	CALM1
1.74371962701764e-89	-2.33563237916674	0.035	0.557	3.21855768754916e-85	3	SFTA2
1.08122699569057e-87	-1.96998001065703	0.083	0.604	1.99572878864566e-83	3	RNASE1
2.0367797294695e-86	1.39197010008166	0.48	0.136	3.7594880246548e-82	3	CLU
6.17106433332942e-80	1.52095167393101	0.357	0.08	1.13905505464594e-75	3	ODF2L
3.12349639844658e-79	1.41209472520026	0.261	0.039	5.7653496522527e-75	3	DNALI1
4.79554137991131e-78	1.19330337794061	0.272	0.042	8.85161027904029e-74	3	TFF3
5.30476294902824e-78	1.45805262125827	0.281	0.048	9.79153145131633e-74	3	LRRC23
1.64369850731322e-75	-1.00413685611053	0.581	0.868	3.03393870479873e-71	3	FTL
5.99513592598784e-75	-2.07368188128887	0.057	0.529	1.10658218921884e-70	3	HOPX
1.61171315358963e-73	1.41777385906471	0.263	0.044	2.97490013889573e-69	3	MRPS31
3.03570916295646e-73	1.38886453670459	0.252	0.04	5.60331197298504e-69	3	SPAG16
4.69854122372877e-72	1.5641498941701	0.357	0.092	8.67256739075857e-68	3	PSENEN
7.34557041201977e-72	1.48459634866031	0.261	0.045	1.35584538665061e-67	3	KIF9
7.99761013686623e-70	1.29507841006607	0.279	0.052	1.47619887906277e-65	3	SLC44A4
9.92009107049496e-70	0.980252500698184	0.811	0.637	1.83105040979196e-65	3	GSTP1
4.00692006914545e-66	1.25571841988436	0.314	0.069	7.39597306362867e-62	3	CP
4.66152642007133e-66	1.50429253271752	0.469	0.17	8.60424546616766e-62	3	TUBA1A
4.37827576532466e-65	1.34008332202618	0.3	0.065	8.08142140763625e-61	3	PLAC8
3.54427552900332e-63	1.54557643487167	0.564	0.294	6.54202377143433e-59	3	DYNLL1
1.08749188505919e-61	-1.52029750956907	0.219	0.601	2.00729252144225e-57	3	NPC2
3.33315166538317e-61	-1.38053888646179	0.149	0.582	6.15233134396425e-57	3	MUC1
3.66786547238762e-59	1.03504683463226	0.732	0.52	6.77014608893307e-55	3	EZR
5.35765365098471e-57	-1.17278999950601	0.463	0.715	9.88915710898757e-53	3	EEF1A1
1.01428863034715e-56	1.24973801987203	0.305	0.079	1.87217395389476e-52	3	C21orf59
2.7886413233213e-56	-1.7460783381291	0.022	0.416	5.14727415458646e-52	3	CLDN18
2.98012383948805e-56	-1.24698489142473	0.186	0.601	5.50071258292704e-52	3	SLC34A2
4.68120308355324e-55	-1.63530208438465	0.009	0.389	8.64056465162258e-51	3	SLC39A8
9.90108449951269e-54	1.51805115840132	0.531	0.283	1.82754217692005e-49	3	TUBB4B
2.27682048937342e-51	-1.85766484412218	0.029	0.392	4.20255525928546e-47	3	FABP5
4.535330370393e-51	1.3957573156676	0.456	0.202	8.3713127976714e-47	3	CIB1
3.24032092337101e-50	-0.947049874304365	0.423	0.703	5.98098436035821e-46	3	RPS3
5.24744651145939e-49	1.19291323953019	0.603	0.373	9.68573677085174e-45	3	AGR3
1.44173208921596e-48	-1.49467438990979	0.129	0.504	2.66114909027481e-44	3	ADIRF
2.84076628705665e-48	1.02636216270336	0.329	0.096	5.24348641264917e-44	3	TMEM66
6.02050019778136e-48	1.34106024278842	0.408	0.162	1.11126392650648e-43	3	ALDH1A1
8.30017038744658e-48	0.915815576905223	0.741	0.594	1.53204545011489e-43	3	CALM2
1.17653338326322e-47	1.31511839863959	0.518	0.264	2.17164531882725e-43	3	AGR2
4.52463667510981e-47	-1.07629169866985	0.507	0.71	8.35157437491768e-43	3	RPL10
5.52833597438094e-47	-1.40546692511749	0.033	0.388	1.02042025415123e-42	3	C8orf4
9.33720621284846e-47	-1.39248097230084	0.015	0.353	1.72346152276757e-42	3	PEBP4
5.35227969978185e-46	-1.33513356508782	0.02	0.36	9.87923786985734e-42	3	LPCAT1
3.70052897521458e-45	-1.37404059452026	0.024	0.361	6.83043638245108e-41	3	LAMP3
5.97203105007236e-44	-1.54935110709816	0.092	0.438	1.10231749122236e-39	3	CXCL2
1.17000741604005e-43	0.91613648756055	0.763	0.663	2.15959968852673e-39	3	MT-ND3
9.13729886605826e-43	-2.41152115160449	0.02	0.335	1.68656262469703e-38	3	PGC
4.32054427559835e-42	-0.908689448802816	0.351	0.638	7.97486062389943e-38	3	RPS9
1.21887927171336e-41	-1.10791455024812	0.272	0.573	2.24980735972852e-37	3	RPS28
3.00237163554688e-41	1.08638994066793	0.542	0.303	5.54177756489242e-37	3	AKAP9
3.22812095131061e-41	1.06265406778391	0.423	0.176	5.95846565192913e-37	3	MT-ATP8
1.9619358588496e-40	-0.968421711080591	0.136	0.484	3.62134120826458e-36	3	SEPP1
1.99537989289585e-40	-1.26815438877586	0.029	0.343	3.68307220630717e-36	3	LRRK2
7.52193399924542e-40	-1.03897465806347	0.204	0.549	1.38839857758072e-35	3	NFKBIA
1.29988329105545e-39	-1.03085088521148	0.066	0.394	2.39932457863014e-35	3	NGFRAP1
5.89297450763225e-39	1.09232100054886	0.412	0.184	1.08772523461876e-34	3	TMC5
6.11876974838333e-39	-1.23746294078051	0.011	0.305	1.12940252015659e-34	3	SUSD2
5.96627138582397e-38	-0.614248515658801	0.952	0.971	1.10125437239539e-33	3	MALAT1
7.27929568968917e-38	1.31317715375682	0.404	0.191	1.34361239840283e-33	3	NUDC
7.63672031738269e-38	-1.20779842709378	0.022	0.317	1.4095858361825e-33	3	ABCA3
9.00912176869954e-38	-1.14157542579325	0.022	0.317	1.66290369606656e-33	3	SFTA1P
4.73439521858351e-37	-1.15338174288847	0.094	0.414	8.73874669446144e-33	3	FOSB
6.28718598027744e-37	1.26695858663312	0.531	0.35	1.16048878823961e-32	3	ATPIF1
7.65056623845922e-37	-0.938377361668801	0.292	0.602	1.4121415162948e-32	3	CTSH
8.07898377106108e-37	-1.4734681348551	0.02	0.306	1.49121882446245e-32	3	C4BPA
8.21843393427713e-37	-0.939527264001867	0.136	0.466	1.51695853558887e-32	3	DUSP1
4.44374976980096e-36	-0.906342842975729	0.235	0.559	8.20227332509861e-32	3	FOS
9.59808718570808e-36	-1.00321199598558	0.265	0.542	1.771614932738e-31	3	RPL39
1.2331897975863e-35	-1.09825319035233	0.303	0.564	2.27622172838478e-31	3	RPS27
1.86969881931321e-35	-1.66357839851957	0.162	0.471	3.45109008068832e-31	3	EMP2
2.58343532399563e-35	-1.55193590175459	0.105	0.388	4.76850492103113e-31	3	RPL7
7.49012602003704e-35	-1.07892153825473	0.094	0.406	1.38252746077844e-30	3	ICAM1
8.60209585983407e-35	1.17754778660186	0.498	0.289	1.58777485380817e-30	3	MT-ND4L
1.05757000837534e-34	1.32109633613181	0.368	0.171	1.95206272145921e-30	3	UFC1
2.48834028278684e-34	-0.977977923980565	0.059	0.354	4.59297849396795e-30	3	CPM
2.83087146201632e-34	-0.980642424494018	0.031	0.306	5.22522254458972e-30	3	SFTA3
4.0830714949845e-34	-0.952672053039921	0.042	0.325	7.53653336544239e-30	3	C16orf89
1.14924195804723e-33	-0.982159805383676	0.169	0.475	2.12127080616358e-29	3	JUN
1.2333847922329e-33	-0.911319300665711	0.377	0.615	2.27658164950349e-29	3	RPS2
1.4220012004043e-33	-1.59374818069706	0.031	0.295	2.62472981570625e-29	3	RPS17
1.65426430708416e-33	-0.850094854874243	0.037	0.314	3.05344105801595e-29	3	S100A14
5.33640951851062e-33	-0.843868016417166	0.077	0.368	9.8499446892669e-29	3	MRPL14
5.88674878709657e-33	-0.769853864156718	0.23	0.541	1.08657609112229e-28	3	MGST1
8.06562967460205e-33	0.721785615248419	0.684	0.499	1.48875392533805e-28	3	ANXA2
1.06911894909291e-32	-1.91498333870111	0.061	0.325	1.97337975623568e-28	3	RPL21
1.8346747585946e-32	0.858463729462329	0.408	0.192	3.38644266941391e-28	3	CTSS
2.12184366479369e-32	-1.80412763748667	0.072	0.345	3.91649903647619e-28	3	CAV1
2.99617996870568e-32	-0.677570864450802	0.399	0.658	5.53034898623694e-28	3	RPS15A
3.22802700961206e-32	1.17090297251515	0.452	0.257	5.95829225434194e-28	3	TAX1BP1
6.40216574293685e-32	-0.75829628513269	0.491	0.696	1.18171175283128e-27	3	RPS4X
1.07377658700689e-31	-0.55249272689733	0.544	0.765	1.98197682429732e-27	3	RPS20
1.20563943903174e-31	1.01551047046303	0.349	0.151	2.22536927656479e-27	3	PCM1
1.33887113883131e-31	-0.655927884704882	0.393	0.646	2.47128834805483e-27	3	RPL18
1.86995512690107e-31	0.957188161666915	0.678	0.612	3.451563173234e-27	3	MT-ND5
2.71824387538001e-31	-1.02243431936125	0.024	0.281	5.01733454517643e-27	3	DLC1
3.85166561690718e-31	-0.713388624144415	0.458	0.673	7.10940439568727e-27	3	RPS23
1.49317468986943e-30	-0.682957479188094	0.537	0.706	2.756101842561e-26	3	RPS18
1.61666530863776e-30	0.983668023658453	0.603	0.498	2.98404082668358e-26	3	PRDX5
1.6455332492187e-30	-0.988710677668138	0.039	0.294	3.03732527140788e-26	3	AK1
2.22538458621564e-30	-1.0201745186395	0.02	0.267	4.10761486923683e-26	3	DRAM1
3.33183242865305e-30	-0.793837667866034	0.037	0.298	6.1498962968078e-26	3	SPTSSA
6.22472451501471e-30	-1.02010776063749	0.037	0.292	1.14895965098141e-25	3	SCD
8.30147382900915e-30	0.612430316592409	0.805	0.747	1.53228603935851e-25	3	MT-CYB
9.93316058347461e-30	-0.795945188567597	0.029	0.279	1.83346278049774e-25	3	DCXR
1.04728506806192e-29	-0.802163582590878	0.338	0.581	1.93307877862868e-25	3	RPL28
1.12788090735798e-29	-1.10852358849199	0.044	0.298	2.08184257880135e-25	3	C3
5.4125149938929e-29	-1.10898385246699	0.064	0.323	9.99042017572751e-25	3	AQP4
6.45354832887706e-29	-1.09229156189093	0.197	0.447	1.19119595054413e-24	3	RPL18A
7.28097830573296e-29	-0.678534895428194	0.414	0.651	1.34392297567219e-24	3	RPL12
1.01300886923937e-28	-0.825525723797276	0.667	0.757	1.86981177084203e-24	3	SLPI
1.18078260141004e-28	-0.68614296469908	0.134	0.425	2.17948852568266e-24	3	SELENBP1
1.24531574835442e-28	-1.11413539207941	0.151	0.404	2.29860380831258e-24	3	RPL9
1.5687895785458e-28	1.31963427328383	0.379	0.203	2.89567180407984e-24	3	DYNLT1
2.30251780173834e-28	-0.592672112537414	0.14	0.425	4.24998735844863e-24	3	SLC25A6
3.13719937954799e-28	-0.676474429601042	0.164	0.448	5.79064261476968e-24	3	EEF1D
4.22345723154872e-28	-0.74257626760465	0.336	0.58	7.79565735799264e-24	3	RPL23A
4.23616458771247e-28	-0.761737771969553	0.037	0.283	7.81911259599968e-24	3	NKX2-1
4.53239044099042e-28	-0.803213058303712	0.134	0.414	8.36588627598012e-24	3	CST3
8.26018781894427e-28	-0.862619483962231	0.024	0.255	1.52466546762073e-23	3	RPS26
2.58035706654819e-27	1.18534896576863	0.331	0.161	4.76282307343464e-23	3	SMIM22
3.01047764057826e-27	-0.657654641159292	0.246	0.544	5.55673962897936e-23	3	HLA-DRB1
3.30821648200057e-27	-0.703909102811169	0.333	0.581	6.10630598247665e-23	3	RPL6
4.3812395142374e-27	-0.789107701457727	0.127	0.402	8.08689189537939e-23	3	DHCR24
4.47807105345262e-27	-2.26502176827856	0.035	0.262	8.26562355046284e-23	3	AGER
8.3929094076369e-27	-0.972450862429228	0.026	0.253	1.54916321846162e-22	3	CADM1
1.24530098495534e-26	-0.878978060114715	0.031	0.259	2.29857655803056e-22	3	BRI3
1.52877157081802e-26	0.864187603830462	0.577	0.446	2.82180656541589e-22	3	S100A11
1.60844933362293e-26	-0.680124838091055	0.129	0.395	2.96887578000121e-22	3	JUNB
2.37098738207996e-26	-0.669815395865804	0.243	0.54	4.37636850984319e-22	3	APLP2
2.71002561291868e-26	-0.771064641220866	0.322	0.576	5.00216527632531e-22	3	SCGB3A2
2.97892316536783e-26	-0.595660515354265	0.175	0.461	5.49849637863594e-22	3	ASAH1
2.98336319049705e-26	-0.550686527431404	0.524	0.706	5.50669177701946e-22	3	RPL27A
8.21706182903556e-26	0.74312983349103	0.669	0.586	1.51670527240338e-21	3	HSP90AB1
1.02624526908521e-25	-0.714328259700757	0.105	0.366	1.89424351767748e-21	3	JUND
1.61113629756966e-25	-0.810337513432339	0.116	0.382	2.97383537805408e-21	3	GPRC5A
2.16738061478601e-25	-0.606296487207123	0.421	0.643	4.00055113877202e-21	3	RPL35
6.27254947076675e-25	-0.534822034477467	0.616	0.756	1.15778718131413e-20	3	RPS19
7.58137365724013e-25	-0.63417741101146	0.452	0.649	1.39936994965338e-20	3	RPL15
8.82584031655435e-25	-0.679180173953029	0.075	0.319	1.6290736056296e-20	3	MBIP
9.47030820958489e-25	-0.644507360641163	0.16	0.426	1.74802948932518e-20	3	HNRNPA1
1.02714399971922e-24	-0.624455640194212	0.452	0.642	1.89590239468174e-20	3	RPL3
1.12188669601003e-24	-0.581181724042777	0.088	0.34	2.07077846349531e-20	3	PPA1
1.57905959760795e-24	-0.635893813799218	0.057	0.289	2.91462820526475e-20	3	GLTSCR2
2.16412162965595e-24	-0.594256684843109	0.061	0.297	3.99453570401895e-20	3	PNRC1
3.504032813024e-24	-0.653296780193732	0.353	0.577	6.4677437662797e-20	3	RPL26
4.36921390467429e-24	-0.641949433178237	0.068	0.302	8.0646950252478e-20	3	SSR2
1.05981734366035e-23	1.16616773333227	0.454	0.313	1.95621085292827e-19	3	HMGN3
1.21705826243585e-23	-0.575705868269281	0.178	0.451	2.24644614080408e-19	3	WSB1
1.57739760609974e-23	-0.712289572968468	0.101	0.342	2.9115605013389e-19	3	CEBPD
2.27955695186022e-23	-0.974168380737879	0.116	0.354	4.2076062217436e-19	3	KRT7
2.31281182974386e-23	-0.841551331619723	0.388	0.569	4.26898807534122e-19	3	RPL41
3.42519786452084e-23	-0.763374481243895	0.088	0.326	6.32223021833256e-19	3	CD44
3.42589446628119e-23	-0.529827059721989	0.478	0.689	6.32351600586183e-19	3	RPL8
3.93697709003818e-23	-1.03261811544565	0.11	0.349	7.26687231279247e-19	3	SERPINA1
4.41829420505262e-23	0.984424076624624	0.3	0.142	8.15528744368612e-19	3	HSPH1
9.18485906472461e-23	0.724478644943085	0.605	0.466	1.69534128616687e-18	3	ANXA1
1.35314377295599e-22	-0.518798899436144	0.237	0.5	2.49763277612216e-18	3	RPL22
1.44966140959721e-22	-0.681092957235705	0.101	0.337	2.67578502983453e-18	3	RPS10
1.52332514898556e-22	-0.654255204697551	0.375	0.578	2.81175355999755e-18	3	RPS3A
1.64866191904014e-22	1.08121582927481	0.368	0.215	3.0431001701643e-18	3	SRI
1.71114934058433e-22	-0.554342541748657	0.077	0.307	3.15843945285055e-18	3	BTG1
1.95273044241765e-22	-0.734567114814808	0.232	0.46	3.6043498506145e-18	3	RPL29
2.10261088334127e-22	-0.551447458727868	0.197	0.456	3.88099916847132e-18	3	EEF2
2.3075923868166e-22	-0.660416020876821	0.261	0.524	4.25935402758609e-18	3	ZFP36
2.61926330298137e-22	-0.55892885388977	0.077	0.308	4.83463620464301e-18	3	RNF145
5.409766819232e-22	-0.759391753592423	0.114	0.347	9.98534759493842e-18	3	IER2
7.18744773949336e-22	1.05072462401942	0.721	0.57	1.32665910375568e-17	3	SCGB1A1
1.01154335053101e-21	-0.928621305268825	0.053	0.258	1.86710671641014e-17	3	TSPAN13
1.05517074950404e-21	-0.684312611890856	0.103	0.336	1.94763416943456e-17	3	LDLR
1.65147017237433e-21	-0.567698464110636	0.349	0.592	3.04828364416853e-17	3	GNB2L1
1.75893375890776e-21	-0.648789905670922	0.103	0.336	3.24663993219195e-17	3	EGR1
2.7290892036173e-21	-0.57242886083375	0.086	0.31	5.03735285203682e-17	3	CD47
3.58607997105549e-21	-0.55628653350009	0.189	0.445	6.61918641057423e-17	3	DBI
4.09281147035704e-21	-0.576051022166574	0.083	0.304	7.55451141198502e-17	3	BLVRB
1.52526836628113e-20	-0.510786816902637	0.39	0.615	2.8153403504817e-16	3	RPL24
2.07149890354949e-20	-0.506280709006838	0.482	0.662	3.82357267617165e-16	3	RPS15
2.11516755792946e-20	-0.631464191903825	0.173	0.418	3.9041762784262e-16	3	SDC4
2.58767137792339e-20	0.915747406395715	0.259	0.118	4.77632382937098e-16	3	ALDH3B1
3.01720221999232e-20	-0.796376159961747	0.064	0.266	5.56915185766182e-16	3	CD151
4.14666982718177e-20	-0.721039825931634	0.064	0.266	7.65392316701211e-16	3	WIF1
4.80028104073686e-20	-0.596465814773253	0.072	0.285	8.86035874499211e-16	3	F3
5.29098977486696e-20	-0.505614613446903	0.239	0.487	9.76610892644943e-16	3	POLR2L
7.75615630766316e-20	1.11327964661383	0.287	0.149	1.43163133126847e-15	3	POLR2I
1.64926750848574e-19	-0.575753743123549	0.241	0.473	3.04421796716297e-15	3	RPSA
1.83048501682447e-19	-0.630487717014564	0.064	0.263	3.37870924405461e-15	3	CITED2
1.88820726851071e-19	-0.565700788915844	0.077	0.283	3.48525297621706e-15	3	P4HB
2.06397496615495e-19	-0.589948445264235	0.09	0.302	3.8096849925288e-15	3	MLPH
3.84612433261332e-19	0.801609368252443	0.489	0.356	7.09917629313766e-15	3	IFT57
3.91256100774735e-19	0.598580699792079	0.686	0.653	7.22180510810007e-15	3	UBB
4.42580216132065e-19	-0.524316680187916	0.366	0.574	8.16914562936566e-15	3	RPL7A
1.48188731648431e-18	0.706195657022127	0.583	0.485	2.73526760876674e-14	3	LGALS3
1.76487924646749e-18	0.840576886332778	0.259	0.121	3.25761411312969e-14	3	GCC2
3.83728450707025e-18	-0.535827708936336	0.121	0.329	7.08285974315026e-14	3	EIF3E
3.99883737181488e-18	-0.576863469060116	0.164	0.385	7.3810540208959e-14	3	PIGR
4.78269928234411e-18	0.631057278017228	0.715	0.644	8.82790633535076e-14	3	MT-ND2
2.89874677909885e-17	-0.522320605447462	0.079	0.267	5.35050680486065e-13	3	DUOX1
6.37325286759359e-17	0.687815546117776	0.287	0.141	1.17637501430042e-12	3	MATR3
6.5724263694818e-17	-0.501800401383541	0.107	0.309	1.21313845927895e-12	3	EIF3H
6.66514015530661e-17	-0.535616049061501	0.164	0.384	1.23025156986649e-12	3	LMNA
2.4683088095029e-16	-0.680831749358554	0.11	0.3	4.55600440058045e-12	3	HLA-DPB1
5.2045169980117e-16	-0.520424040511859	0.377	0.617	9.60649747493e-12	3	HLA-DRA
5.67657363995101e-16	-0.639149994145197	0.421	0.602	1.04778196246216e-11	3	ACTB
9.44637663897096e-16	0.940417124104611	0.382	0.258	1.74361220002126e-11	3	CYSTM1
1.21878973646983e-15	-0.523531054042129	0.123	0.314	2.24964209557602e-11	3	CD81
1.29005471968745e-15	-0.532619892468683	0.114	0.304	2.38118300159909e-11	3	RBM3
1.31768611307459e-15	-0.52132559156157	0.498	0.715	2.43218502751308e-11	3	CD74
2.17384359966432e-15	0.858644628392251	0.39	0.264	4.0124805162604e-11	3	DNAJA1
2.54446631196815e-15	0.89628440244515	0.342	0.216	4.69657591863081e-11	3	MORF4L2
2.57398844037025e-15	0.55011708147491	0.425	0.279	4.75106786323541e-11	3	CYP4B1
2.95388566677992e-15	0.717376138562166	0.482	0.373	5.45228216374238e-11	3	WFDC2
4.88324678196343e-15	-0.660157913620314	0.265	0.471	9.0134969101481e-11	3	KLF6
8.60202445362038e-15	-0.519051866534531	0.125	0.316	1.58776167364925e-10	3	ALDH2
8.74591381504843e-14	-0.515087686826177	0.156	0.345	1.61432077198164e-09	3	HLA-DPA1
1.62630532053934e-13	-0.562284114089216	0.103	0.267	3.00183436065152e-09	3	C19orf33
2.02778308533648e-13	-0.634966565128448	0.116	0.286	3.74288201891407e-09	3	NR4A1
2.4027516229243e-13	0.808574698953465	0.276	0.16	4.43499894559366e-09	3	HDLBP
4.23282068521816e-13	-0.51122712618717	0.103	0.269	7.81294042077569e-09	3	ARPC5
4.33261311350269e-13	0.876981994500696	0.32	0.208	7.99713728490326e-09	3	PERP
6.42686590397483e-13	-0.504017911260386	0.101	0.262	1.18627090855567e-08	3	RHOB
2.0431866685488e-12	-0.65654068852671	0.11	0.269	3.77131395280738e-08	3	APOC1
4.35349508198199e-12	-0.880443859826696	0.158	0.32	8.03568122232236e-08	3	S100A4
8.28026985336301e-12	-0.509205871222176	0.219	0.409	1.52837220953374e-07	3	LMO7
3.61422018285491e-10	0.784694074226536	0.346	0.259	6.6711276135136e-06	3	HSBP1
5.05303254603466e-10	0.72350030163891	0.344	0.249	9.32688747347078e-06	3	HSPD1
1.86708930771047e-09	0.749093574775061	0.382	0.306	3.44627344417199e-05	3	SOD1
1.367275434412e-08	0.636079044783199	0.463	0.408	0.000252371699683768	3	FXYD3
3.33964510804737e-08	0.710363104054774	0.272	0.187	0.000616431694043383	3	CD164
5.11854682665861e-08	0.512438580182903	0.259	0.168	0.000944781373264646	3	SYNE2
8.6479399095e-08	0.75626643396088	0.268	0.187	0.00159623674849551	3	VMP1
1.19654890537525e-07	0.739783100748648	0.428	0.39	0.00220858996954163	3	CD59
4.27844513838204e-07	0.688353500403537	0.404	0.357	0.00789715403642557	3	YWHAE
5.12164089330301e-07	0.568350947164809	0.342	0.264	0.00945352476085869	3	MT2A
1.49723992010053e-06	0.679744836961008	0.338	0.269	0.0276360544452155	3	SERPINB1
2.53120525201489e-06	0.644274944607949	0.36	0.306	0.0467209865416909	3	NDUFA1
4.01596052948727e-142	1.55740037230233	0.994	0.683	7.41265994532761e-138	4	MT-RNR2
9.43940705772043e-135	0.901010452880999	0.974	0.555	1.74232575471404e-130	4	SCGB1A1
5.48441972044145e-114	2.13016729803331	0.513	0.1	1.01231419199908e-109	4	FN1
2.12309977853603e-104	2.31761377441734	0.445	0.079	3.9188175712218e-100	4	MARCO
5.02079479812595e-99	1.66486998586074	0.855	0.571	9.26738303838088e-95	4	HLA-DRA
6.76448836918032e-78	2.09637571086429	0.594	0.225	1.2485892631833e-73	4	APOC1
4.86961577510822e-75	1.86957176928177	0.616	0.253	8.98833679769476e-71	4	VIM
3.4373352905658e-72	1.87431973661815	0.481	0.137	6.34463347932635e-68	4	IFI30
3.36699127602767e-70	-1.19779643560131	0.226	0.814	6.21479249729188e-66	4	MT-CO2
1.85505372108266e-68	-1.02458792341957	0.413	0.896	3.42405815837438e-64	4	MT-CO1
4.85219133994497e-67	-1.00058594044224	0.342	0.873	8.95617477527043e-63	4	MT-CO3
7.0011839756183e-66	2.09196785203151	0.468	0.145	1.29227853821963e-61	4	C1QB
9.41924827098856e-61	0.839938122317908	0.897	0.876	1.73860484585907e-56	4	B2M
1.58118273798868e-57	1.79565344969334	0.271	0.048	2.9185470977795e-53	4	MSR1
6.25221231718041e-57	1.13109198148079	0.806	0.683	1.15403334950516e-52	4	CD74
1.02398413351259e-54	-1.10505988324426	0.29	0.8	1.89006991363755e-50	4	MT-ND4
2.75752539751029e-54	-1.77762361952955	0.055	0.564	5.08984037872449e-50	4	SFTPD
3.18045371980042e-54	-1.01168367556394	0.235	0.793	5.87048147600761e-50	4	MT-ATP6
5.97221008188455e-51	0.706699670022489	0.916	0.831	1.10235053691425e-46	4	FTL
1.55424199515724e-49	1.69878145692588	0.255	0.049	2.86881987466124e-45	4	CCL21
4.77386339914833e-49	-1.01087467364965	0.21	0.743	8.81159706214799e-45	4	MT-ND1
3.52907086756576e-48	1.98334553206587	0.423	0.153	6.51395900735288e-44	4	C1QA
3.69332414132091e-48	-1.38428500807791	0.419	0.773	6.81713770005013e-44	4	SLPI
4.331996229512e-47	-1.29271159411065	0.09	0.584	7.99599864043324e-43	4	RNASE1
9.99229407222567e-47	-0.911808489399216	0.274	0.791	1.84437763985141e-42	4	MT-CYB
1.73934020151913e-46	-1.01622070054976	0.761	0.858	3.21047414396401e-42	4	SFTPB
6.30227038322334e-46	-1.34840977234754	0.181	0.633	1.16327306733536e-41	4	NAPSA
3.0635490499052e-44	1.67842906790421	0.6	0.38	5.65469883631502e-40	4	CTSD
9.94808230227762e-44	-1.44384795401154	0.058	0.511	1.8362170313544e-39	4	HOPX
3.60034943757928e-43	1.17579988990533	0.716	0.57	6.64552499188383e-39	4	HLA-B
1.36873924720803e-41	1.85011334926158	0.345	0.11	2.52641890249658e-37	4	FABP4
2.94450127255237e-41	-1.28186122222891	0.084	0.534	5.43496044887717e-37	4	SFTA2
1.98399187261991e-40	-1.19697141573229	0.094	0.545	3.66205219848184e-36	4	NFKBIA
2.21238171016845e-40	-0.869573921296057	0.203	0.711	4.08361416062893e-36	4	MT-ND3
4.01016849140896e-40	-0.899370958572159	0.21	0.687	7.40196900144266e-36	4	MT-ND2
4.30584464580518e-40	1.31235893465993	0.658	0.5	7.9477280472272e-36	4	HLA-DRB1
3.55111540565015e-39	-1.1673458626987	0.039	0.452	6.55464881574904e-35	4	KRT18
9.38428559499879e-39	0.802231765511399	0.784	0.706	1.73215143512488e-34	4	TMSB10
2.93632244228189e-38	-1.20410703123489	0.158	0.58	5.41986396396391e-34	4	RPL41
9.50077162720752e-37	-1.71945197259881	0.042	0.43	1.75365242694996e-32	4	CXCL2
1.19757070643826e-35	-0.870086024201793	0.065	0.476	2.21047600994375e-31	4	SEPP1
1.02276169548263e-34	-1.15850204085648	0.071	0.472	1.88781353752185e-30	4	JUN
3.92718251821169e-34	-0.737171560551935	0.171	0.635	7.24879349211514e-30	4	DSTN
5.25066721751574e-34	-1.16869814147374	0.023	0.385	9.69168155009055e-30	4	NGFRAP1
1.30043168923713e-33	-1.73185161483961	0.029	0.384	2.40033681199389e-29	4	RPL7
1.49652893045216e-33	-1.09337720915223	0.071	0.464	2.76229309982861e-29	4	RPL29
2.10735592879778e-33	-0.869841469817018	0.055	0.442	3.88975757337494e-29	4	FXYD3
2.6548498865435e-33	-1.36457273570403	0.035	0.399	4.900321920582e-29	4	ICAM1
3.55302219377227e-33	-1.43447695253094	0.003	0.341	6.55816836526485e-29	4	PEBP4
8.07426658429814e-33	-0.938565549304226	0.345	0.715	1.49034812612975e-28	4	RPL10
1.39909070367877e-32	-1.41959008204117	0.042	0.404	2.58244162085027e-28	4	RPL9
1.95602328103898e-32	-0.767075717651687	0.139	0.567	3.61042777214175e-28	4	MUC1
8.17766451165338e-32	-0.709854974799348	0.065	0.446	1.50943331556098e-27	4	EEF1D
9.60759848976141e-32	-0.949331318525511	0.052	0.419	1.77337052924016e-27	4	ELF3
1.41955646733123e-31	-1.03107238403911	0.103	0.492	2.62021732739999e-27	4	ADIRF
2.70309458127899e-31	-0.831918811670011	0.116	0.525	4.98937197812476e-27	4	ZFP36
3.13438795913687e-31	-1.07344271077631	0.029	0.374	5.78545329497483e-27	4	SLC39A8
5.07930421053165e-31	-0.994970327906434	0.068	0.439	9.37537971179932e-27	4	KRT19
5.25202860092943e-31	-1.27218492902695	0.09	0.465	9.69419439159554e-27	4	EMP2
5.69193421027672e-31	-0.942822043112744	0.055	0.418	1.05061721653288e-26	4	SDC4
7.95141771382484e-31	-0.626959659408535	0.042	0.398	1.46767268161779e-26	4	TSTD1
2.11523111855404e-30	-1.0918098841578	0.197	0.563	3.90429359862704e-26	4	RPS27
3.21554093610969e-30	-0.624657936272073	0.206	0.668	5.93524545987127e-26	4	EIF1
3.94194653556388e-30	-0.697566289856088	0.21	0.65	7.27604491534381e-26	4	CYB5A
4.28514848845702e-30	-0.655557770084554	0.074	0.449	7.90952707999397e-26	4	WSB1
4.80692504181988e-30	-0.627495179850601	0.097	0.489	8.87262224219114e-26	4	POLR2L
1.02186327991422e-29	-0.85351998955233	0.145	0.541	1.88615524206567e-25	4	RPL39
1.06611768679734e-29	-0.690349112784002	0.168	0.584	1.96784002629053e-25	4	RPL26
1.34944800349595e-29	-0.600188237253939	0.087	0.47	2.49081112485282e-25	4	IFITM3
1.58722593140215e-29	-0.792763193295396	0.061	0.42	2.92970162418209e-25	4	SELENBP1
1.78630114740053e-29	-0.708218312698968	0.284	0.705	3.2971546578719e-25	4	RPS4X
2.5050311524068e-29	-0.704793117738055	0.245	0.688	4.62378650111247e-25	4	GSTP1
6.13067625384716e-29	-0.884015551942544	0.048	0.391	1.13160022293511e-24	4	JUNB
7.0953254602829e-29	-0.669351958068181	0.277	0.704	1.30965517345902e-24	4	RPS3
1.75010543413098e-28	-0.846584749995663	0.065	0.414	3.23034461031896e-24	4	LMO7
1.92201441742868e-28	-1.08073273968137	0.094	0.446	3.54765421168985e-24	4	RPL18A
1.97040005652458e-28	-0.796249370704324	0.048	0.388	3.63696442433307e-24	4	TSC22D1
2.90445287561062e-28	-0.581242619363189	0.132	0.539	5.36103911780208e-24	4	PRDX5
3.36111105879388e-28	1.69713952441101	0.323	0.129	6.20393879232174e-24	4	CD52
3.62061386550471e-28	-0.680008372527314	0.052	0.393	6.6829290729486e-24	4	FOLR1
4.14516744279657e-28	-1.00515433001293	0.061	0.405	7.6511500659139e-24	4	FOSB
4.49728770514055e-28	-0.993850313399286	0.058	0.398	8.30109364614843e-24	4	CLDN18
8.22013397991304e-28	-2.21413609936927	0.019	0.318	1.51727233001235e-23	4	RPL21
2.83080536823164e-27	-1.17343319700194	0.026	0.334	5.22510054868195e-23	4	EGR1
3.05856373049494e-27	-0.85611115171205	0.042	0.365	5.64549693374757e-23	4	CLDN4
3.4109785102446e-27	-0.726042670458474	0.026	0.336	6.29598413420948e-23	4	PPA1
3.47650986634449e-27	-0.570681544990836	0.074	0.426	6.41694191129865e-23	4	ATP1A1
4.64140519398326e-27	-1.08468967434852	0.016	0.316	8.5671057070543e-23	4	ID1
5.69212795504834e-27	-0.778564396280573	0.048	0.376	1.05065297794282e-22	4	CXCL17
5.72956708928585e-27	-0.605295947921664	0.2	0.622	1.05756349334038e-22	4	RPL24
5.88591085781297e-27	-1.86554178653332	0.003	0.288	1.08642142613512e-22	4	RPS17
1.54296371853351e-26	-0.868454389600292	0.077	0.417	2.84800243166916e-22	4	GADD45B
3.57634135096238e-26	-0.945646098868893	0.035	0.345	6.60121086560635e-22	4	IER2
4.14487776268591e-26	-1.01035557273394	0.016	0.307	7.65061537436565e-22	4	SFTA1P
4.40948451947296e-26	-0.610581581650055	0.287	0.72	8.13902652604319e-22	4	SAT1
4.94309967902735e-26	-0.607442201852936	0.11	0.475	9.12397338754869e-22	4	RPSA
6.37185663847372e-26	-0.759671254785414	0.213	0.587	1.17611729832948e-21	4	NPC2
7.71147588386321e-26	-0.620091551002657	0.048	0.367	1.42338421864347e-21	4	KRT8
7.88603841650347e-26	-0.898317088156302	0.016	0.306	1.45560497091821e-21	4	S100A14
8.93487766556424e-26	-0.643265027039194	0.268	0.672	1.64919971950985e-21	4	RPS15
1.51189034959826e-25	-0.768626658692828	0.032	0.335	2.79064720728847e-21	4	H3F3A
1.79167459352968e-25	-0.692472108053203	0.032	0.334	3.30707296473708e-21	4	RPS10
2.2964373831833e-25	-1.90455366961914	0.032	0.322	4.23876412187974e-21	4	PGC
2.34350246159439e-25	-0.750746010963839	0.174	0.551	4.32563684361093e-21	4	FOS
2.35290218091669e-25	-0.592584712443951	0.084	0.423	4.34298684553602e-21	4	AGR3
2.49532160834367e-25	-1.01071872111712	0.01	0.287	4.60586462468074e-21	4	AK1
2.77528002335256e-25	-0.724594477832285	0.058	0.378	5.12261186710415e-21	4	ZFP36L1
3.00110470479213e-25	1.47102968176752	0.339	0.152	5.53943906410532e-21	4	LYZ
3.17817013240435e-25	-0.609796632408835	0.274	0.687	5.86626643039194e-21	4	NEAT1
5.92312805340356e-25	-0.566450935771156	0.219	0.641	1.09329097609723e-20	4	RPS5
7.98002938435991e-25	1.54914744406697	0.516	0.379	1.47295382376515e-20	4	PSAP
8.04978618514118e-25	-0.70917114138075	0.197	0.568	1.48582953405336e-20	4	RPS28
9.37507432538397e-25	1.63266515379446	0.323	0.14	1.73045121897937e-20	4	TYROBP
9.78305554364507e-25	-0.679008415099745	0.039	0.338	1.80575639224601e-20	4	CEBPD
1.28831921675411e-24	-0.73817862395016	0.019	0.301	2.37797961028473e-20	4	BLVRB
1.40039578969705e-24	-0.794670841023269	0.045	0.347	2.58485054862281e-20	4	LAMP3
1.94518470737832e-24	-0.879504905885287	0.016	0.292	3.59042193287891e-20	4	PNRC1
2.04102812971402e-24	-0.8941433090033	0.061	0.373	3.76732972182613e-20	4	C8orf4
2.35234523979963e-24	-0.870670425373259	0.039	0.333	4.34195884362215e-20	4	LDLR
3.84273762137083e-24	-0.696721373415999	0.029	0.315	7.09292510152628e-20	4	FAM177A1
4.25222182667633e-24	-0.763712860032197	0.019	0.297	7.84875104767917e-20	4	SFTA3
2.08006037501765e-23	-0.63435912708495	0.032	0.315	3.83937544020758e-19	4	C16orf89
2.38731157977909e-23	-0.525599371594348	0.455	0.804	4.40649971395624e-19	4	RPL13
2.45621479651863e-23	-0.729064676406698	0.019	0.289	4.53368127141409e-19	4	SPTSSA
2.6123167519415e-23	-0.525606290156628	0.077	0.396	4.82181426073362e-19	4	DHCR24
3.38058918360675e-23	-0.840526308609967	0.029	0.306	6.23989151510135e-19	4	ABCA3
3.5375824310356e-23	-0.826618322207539	0.032	0.312	6.52966965120551e-19	4	TACSTD2
4.29487968951855e-23	-0.538145945247438	0.19	0.58	7.92748893091333e-19	4	RPL7A
4.73561634909524e-23	-0.73800442603662	0.023	0.293	8.74100065715998e-19	4	SUSD2
6.54715736106359e-23	-0.65113106966269	0.035	0.316	1.20847430570512e-18	4	EPCAM
6.6045873362045e-23	-0.504839100535771	0.106	0.445	1.21907473051663e-18	4	PPDPF
1.0104633792967e-22	-0.847013517314763	0.006	0.258	1.86511330550585e-18	4	SDR16C5
1.03350624215933e-22	-0.59685164479321	0.261	0.634	1.9076458217777e-18	4	RPS9
1.77080713287336e-22	-0.534196867311411	0.029	0.3	3.26855580585764e-18	4	ATP5O
2.58503082371566e-22	-0.996791562930446	0.061	0.349	4.77144989441436e-18	4	KRT7
2.76281062430814e-22	-0.706656904653937	0.074	0.375	5.09959585034796e-18	4	GPRC5A
4.40003276466001e-22	-0.534108688459983	0.055	0.345	8.12158047700944e-18	4	LPCAT1
4.41686728769533e-22	-2.21649418829896	0.01	0.255	8.15265363962804e-18	4	AGER
8.36952687385036e-22	-0.614642500865971	0.019	0.275	1.5448472703753e-17	4	NKX2-1
1.06743487811432e-21	-0.517533300651173	0.252	0.648	1.97027129802341e-17	4	RPL18
1.11267735495392e-21	-0.786099865134999	0.077	0.374	2.05377986177395e-17	4	FABP5
2.35537827201369e-21	-0.695146999944867	0.416	0.709	4.34755721448287e-17	4	EEF1A1
2.42924934157312e-21	-0.594168692341675	0.135	0.474	4.48390843467567e-17	4	KLF6
4.44983259125301e-21	-1.05006860439676	0.035	0.294	8.21350099693481e-17	4	C4BPA
5.36972883673675e-21	-0.526950154107782	0.032	0.292	9.91144548684869e-17	4	TRMT112
9.05901313965459e-21	-0.541718742422689	0.226	0.596	1.67211264531744e-16	4	CTSH
1.05355040307432e-20	-0.517627926954515	0.281	0.658	1.94464333399458e-16	4	RPS15A
1.05559462131666e-20	1.59006919605145	0.371	0.209	1.94841655202628e-16	4	FBP1
1.1266334166816e-20	-0.618504131243883	0.271	0.614	2.0795399605109e-16	4	RPS2
1.40109805669301e-20	-0.622508551123112	0.048	0.316	2.58614679304396e-16	4	PTP4A1
1.72489514953049e-20	-0.512144861733756	0.023	0.269	3.18381146700337e-16	4	SMDT1
1.88540534089773e-20	-0.662787609967782	0.048	0.315	3.48008117822903e-16	4	SOD2
2.18627007615514e-20	-0.689576915362955	0.023	0.268	4.03541730656716e-16	4	C19orf33
3.23828623382008e-20	-0.726651204660089	0.019	0.259	5.9772287303851e-16	4	DNAJB1
5.86126336423706e-20	-0.748378228192364	0.052	0.315	1.08187199177088e-15	4	AQP4
1.39816543225232e-19	-0.510517847640013	0.055	0.318	2.58073375485132e-15	4	NCOA7
2.37680098974535e-19	0.979261958742353	0.455	0.291	4.38709926687197e-15	4	S100A4
3.05127337898333e-19	-0.506943034806649	0.035	0.28	5.63204040292743e-15	4	BTG3
3.33737387016698e-19	-0.679882420575647	0.035	0.28	6.16012468955422e-15	4	F3
3.62373985622931e-19	-0.531820884220133	0.229	0.582	6.68869902662805e-15	4	RPS3A
3.75193042552727e-19	1.6711507531758	0.342	0.187	6.92531317943824e-15	4	GRN
6.11567031847204e-19	-0.783736865665737	0.023	0.253	1.12883042738357e-14	4	TSPAN13
7.99577529564383e-19	-0.542930609861817	0.029	0.264	1.47586020406994e-14	4	DUOX1
9.33311670996392e-19	-0.624299422462896	0.026	0.257	1.72270668232514e-14	4	NEDD4L
2.74101097834436e-18	-0.539772222332002	0.045	0.288	5.05935806382802e-14	4	C3
5.39008169030106e-18	-0.588926315399684	0.035	0.267	9.9490127839577e-14	4	ATF3
5.62793574519031e-18	-0.638563373723471	0.032	0.261	1.03880437984723e-13	4	WIF1
4.73761688261198e-17	-0.633866467198935	0.052	0.285	8.74469324192518e-13	4	NR4A1
8.6127440913883e-17	-0.629068915797635	0.042	0.266	1.58974030438845e-12	4	HSPA1A
6.41241099181102e-16	1.5565524475391	0.258	0.124	1.18360282086848e-11	4	CTSC
1.80356384443823e-14	0.59064559803904	0.719	0.711	3.32901814406409e-10	4	FTH1
6.01970278690459e-14	1.37611301685529	0.332	0.206	1.11111674040685e-09	4	CTSS
2.21187105044421e-12	-0.880443284468695	0.706	0.722	4.08267158490993e-08	4	SFTPA1
3.35063815830157e-12	1.25076345909	0.435	0.365	6.18460791259303e-08	4	TXNIP
4.29349979211159e-12	-1.54534613234709	0.974	0.901	7.92494191627957e-08	4	SFTPC
1.30567258448868e-11	-0.742976302298344	0.129	0.33	2.41001045644921e-07	4	CAV1
3.72111250544128e-11	1.06283872837471	0.361	0.252	6.86842946254351e-07	4	MT-RNR1
6.42227560203957e-08	1.27915615401807	0.3	0.219	0.00118542363062446	4	CTSB
7.00557583713724e-42	-1.12021826311438	0.383	0.773	1.29308918801879e-37	5	SLPI
7.41644796185881e-38	-1.1090868771514	0.126	0.6	1.3689279647999e-33	5	CTSH
7.65406724070571e-38	-1.11949994931422	0.108	0.579	1.41278773128946e-33	5	RNASE1
1.53074568063863e-37	-1.27280976141135	0.101	0.557	2.82545037732278e-33	5	SFTPD
8.62122143386387e-37	-1.2565409827648	0.083	0.53	1.59130505226259e-32	5	SFTA2
2.70571187423257e-36	0.739955496788139	0.935	0.69	4.99420297745849e-32	5	MT-RNR2
7.84534499549425e-36	-1.13635706252107	0.202	0.628	1.44809377926833e-31	5	NAPSA
1.16869277310624e-32	-1.19678712300246	0.09	0.505	2.1571731205995e-28	5	HOPX
6.33112475365914e-32	-0.82665888129597	0.762	0.857	1.1685990070304e-27	5	SFTPB
3.10421212344676e-31	-0.756162790775689	0.181	0.631	5.72975473745802e-27	5	DSTN
3.59017668832374e-30	-0.771540196206573	0.148	0.585	6.62674813130795e-26	5	SLC34A2
5.18444772236709e-30	-0.820898182293648	0.137	0.563	9.56945360594517e-26	5	MUC1
5.81229677452794e-30	-1.06216142346741	0.047	0.416	1.07283373864237e-25	5	SDC4
5.52351025001651e-29	-1.36909144318296	0.007	0.338	1.01952952194805e-24	5	PEBP4
7.06398666639545e-28	-1.30455707370797	0.09	0.462	1.30387065888327e-23	5	EMP2
8.67371793665614e-27	-0.888309106739587	0.184	0.561	1.60099485674799e-22	5	RPS27
1.20000242600898e-26	-0.877594986003564	0.047	0.39	2.21496447792738e-22	5	FOLR1
2.27380124686636e-26	-1.31555169075217	0.043	0.374	4.19698234146593e-22	5	FABP5
9.28167695867086e-26	-0.962932432536838	0.054	0.396	1.71321193303147e-21	5	CLDN18
1.50414483049132e-25	-0.614416829791141	0.054	0.395	2.77635052812088e-21	5	TSTD1
1.99597994585541e-25	-1.05194833189034	0.097	0.443	3.68417978405992e-21	5	RPL18A
2.02865113511744e-25	-0.77117126339754	0.069	0.417	3.74448426519978e-21	5	SELENBP1
3.92175044455379e-25	-0.872923455176623	0.09	0.444	7.23876697055739e-21	5	PPDPF
4.45396476939986e-25	-1.97982753913775	0.018	0.32	8.22112817135826e-21	5	PGC
6.55089461840927e-25	-0.870816774292726	0.047	0.369	1.20916412866598e-20	5	SLC39A8
2.19239291910222e-24	-0.641317019729212	0.079	0.423	4.04671885007889e-20	5	ATP1A1
2.43105642206144e-24	-0.590074220605764	0.116	0.484	4.487243943841e-20	5	POLR2L
5.78110083438338e-24	-0.853199576563676	0.032	0.343	1.06707559201048e-19	5	CPM
1.09817385741158e-23	-1.58773190234455	0.838	0.911	2.0270093060103e-19	5	SFTPC
1.48349465852764e-23	-0.781692262474348	0.217	0.584	2.73823444071032e-19	5	NPC2
1.72562078868983e-23	-0.604207462961311	0.278	0.683	3.1851508517637e-19	5	NEAT1
2.43916227967193e-23	-0.658478364789921	0.116	0.472	4.50220573581845e-19	5	KLF6
2.4764426716177e-23	-0.709288958427144	0.162	0.536	4.57101788327195e-19	5	NFKBIA
2.84085513033216e-23	-0.896549600733084	0.011	0.295	5.2436503995671e-19	5	SFTA3
7.61502615398621e-23	-0.665397575467097	0.072	0.394	1.40558152750277e-18	5	NUPR1
8.28357378567834e-23	1.12249949555098	0.736	0.576	1.52898204936051e-18	5	SCGB1A1
8.63503091098642e-23	-0.685214210658061	0.097	0.436	1.59385400554987e-18	5	FXYD3
8.99400846146597e-23	-0.730302757387609	0.04	0.343	1.66011408181739e-18	5	LPCAT1
5.92351139033029e-22	-0.783476913101137	0.036	0.328	1.09336173242716e-17	5	LIMCH1
1.29561916892731e-21	-0.632639705576026	0.09	0.419	2.39145386200603e-17	5	AGR3
1.9150869584946e-21	-0.942256197915025	0.076	0.377	3.53486750798933e-17	5	RPL7
2.4935526977341e-21	-0.72286328605708	0.025	0.301	4.60259956947759e-17	5	BTG1
3.53207873432222e-21	-0.813332917131287	0.047	0.335	6.51951092781196e-17	5	CEBPD
3.78489670721899e-21	-0.724207095753225	0.061	0.361	6.98616234218482e-17	5	CLDN4
4.45091500981691e-21	-0.688385232735893	0.065	0.364	8.21549892512005e-17	5	KRT8
5.79264968004092e-21	-0.524580886311506	0.166	0.533	1.06920727794195e-16	5	PRDX5
7.61544408272543e-21	-0.711252784121497	0.029	0.302	1.40565866878946e-16	5	S100A14
8.83039547703306e-21	-0.635350010129995	0.051	0.344	1.62991439715076e-16	5	LAMP3
1.10054695065489e-20	-0.678396362121001	0.401	0.708	2.03138956151879e-16	5	EEF1A1
2.08793198533842e-20	-0.854704927475128	0.022	0.284	3.85390485853765e-16	5	AK1
2.87203038263836e-20	-0.75446908225848	0.025	0.29	5.30119368027389e-16	5	SUSD2
3.89976649328521e-20	-0.948903548633356	0.025	0.288	7.19818899330584e-16	5	C3
3.98622623188358e-20	-1.01448822627556	0.061	0.347	7.35777637881072e-16	5	KRT7
9.60355474253674e-20	-0.538858575916014	0.051	0.331	1.77262413437743e-15	5	SERP1
1.14167935964089e-19	-0.597455155152512	0.069	0.356	2.10731176202516e-15	5	MRPL14
1.18802951023839e-19	-0.518420573047898	0.047	0.324	2.19286486999802e-15	5	CCNI
1.6915149780215e-19	-0.666556376395597	0.043	0.313	3.12219834643209e-15	5	EPCAM
1.92946255685236e-19	-0.735603666159577	0.036	0.303	3.56140198743809e-15	5	ABCA3
2.23795493732926e-19	-0.746608592497249	0.051	0.327	4.13081722332235e-15	5	LRRK2
2.48583797762719e-19	-0.57440475870095	0.069	0.357	4.58835973910426e-15	5	JUND
3.47984680044724e-19	-0.616307899224029	0.043	0.312	6.42310122426551e-15	5	C16orf89
7.68883670214708e-19	-0.858578175252045	0.014	0.256	1.41920547848231e-14	5	TSPAN3
1.54722339358855e-18	-0.721126380289585	0.097	0.392	2.85586493988575e-14	5	ICAM1
1.55023920390849e-18	-0.834458634209281	0.047	0.308	2.8614315225743e-14	5	TACSTD2
1.68168001152484e-18	-0.788894416010174	0.022	0.266	3.10404496527256e-14	5	C19orf33
3.1980564874548e-18	-0.520618835760873	0.043	0.297	5.90297266454407e-14	5	BLVRB
3.28551909721541e-18	-0.543917624771942	0.227	0.577	6.06441114964021e-14	5	RPL28
4.01174789106532e-18	-0.611076616048448	0.018	0.255	7.40488425732837e-14	5	SDR16C5
6.79927828821618e-18	-0.76380011969453	0.022	0.26	1.25501078643894e-13	5	WIF1
7.4172314471319e-18	-0.608631894877427	0.13	0.431	1.36907258051161e-13	5	KRT19
8.93147649118376e-18	-0.837794525825729	0.054	0.312	1.6485719307427e-13	5	AQP4
1.10523354870946e-17	-0.846327118769377	0.13	0.42	2.04004008420793e-13	5	CXCL2
1.46531487078175e-17	-0.625575189951914	0.267	0.569	2.70467818848895e-13	5	RPL41
2.91440371092089e-17	-0.952833370813193	0.043	0.283	5.37940636961778e-13	5	RPS17
3.72550700841216e-17	-0.774375146144275	0.119	0.395	6.87654083612717e-13	5	RPL9
5.3457037271926e-17	-0.704133215151654	0.069	0.328	9.86709993965211e-13	5	EGR1
5.78225505234054e-17	-0.558635169047967	0.076	0.339	1.06728863756102e-12	5	IER2
6.17729851763628e-17	-0.990063400862791	0.069	0.312	1.14020576038531e-12	5	RPL21
6.29842106825564e-17	-0.55589587622502	0.058	0.311	1.16256256077863e-12	5	ID1
3.01462429594836e-16	-0.692306780661421	0.061	0.308	5.56439352546147e-12	5	AGR2
3.09932171835824e-16	-0.500533087040442	0.162	0.467	5.72072802774564e-12	5	CD55
6.30180677794856e-16	-0.51793998243983	0.032	0.257	1.16318749507375e-11	5	MIF
1.12145931407171e-15	-0.567110664606544	0.105	0.371	2.06998960191356e-11	5	GPRC5A
1.1882092101152e-15	-0.684411876620089	0.054	0.291	2.19319656003063e-11	5	C4BPA
1.85169124737309e-14	-0.544410085332758	0.054	0.279	3.41785170440125e-10	5	SCD
9.1730195391376e-14	-0.543152806556038	0.047	0.255	1.69315594653402e-09	5	DNAJB1
9.19188205194226e-14	-1.57855683294805	0.051	0.251	1.6966375891475e-09	5	AGER
2.23282658315385e-13	-0.794655690543514	0.614	0.728	4.12135130718537e-09	5	SFTPA1
2.32547857298468e-10	-0.765506543406286	0.664	0.765	4.29236835001512e-06	5	SFTPA2
3.33522629575077e-10	-0.785157016294804	0.134	0.328	6.15616069669676e-06	5	CAV1
2.4173222349182e-07	0.840089581911659	0.253	0.156	0.00446189338121201	5	IFI30
0	2.21689680589562	0.906	0.01	0	6	RAMP2
0	1.98424994264551	0.75	0.004	0	6	CLEC14A
0	1.44095041616385	0.625	0.003	0	6	PCAT19
0	1.4384426083997	0.625	0.004	0	6	HEY1
1.49121020119926e-295	2.46237106285001	0.875	0.012	2.75247578937359e-291	6	TMEM100
3.19629402421661e-282	1.37277373006565	0.562	0.004	5.89971950989902e-278	6	GPIHBP1
7.87776898183644e-279	1.19804018306904	0.594	0.004	1.45407859866737e-274	6	LDB2
1.58507940537696e-242	2.7771093352983	0.969	0.02	2.92573956644479e-238	6	CLDN5
9.83379789365917e-229	1.48841819664448	0.719	0.01	1.81512241521161e-224	6	SLCO2A1
1.34236574143451e-228	2.04761359829069	0.812	0.014	2.47773868553982e-224	6	PECAM1
8.61019360203865e-221	0.896475387570844	0.406	0.002	1.58926953506429e-216	6	SLCO4A1
1.21423502586983e-217	0.788624435855329	0.344	0.001	2.24123501075053e-213	6	ECSCR.1
6.854541610278e-201	1.10132490762657	0.562	0.007	1.26521129042511e-196	6	FAM107A
1.85174342995451e-193	0.824348042163685	0.344	0.002	3.41794802301003e-189	6	PNMT
1.49481249922669e-188	1.28127441100496	0.562	0.007	2.75912491107262e-184	6	ITM2A
9.53822586435306e-182	2.28776117889559	0.844	0.021	1.76056573004229e-177	6	MT1M
1.50656561342085e-178	0.962517665520017	0.5	0.006	2.78081880925221e-174	6	SRPX
6.0922641563391e-177	1.15659765855287	0.5	0.006	1.12451011797707e-172	6	GIMAP7
8.0570103440656e-176	1.42312105752111	0.438	0.004	1.48716296930763e-171	6	BTNL9
4.79352227820682e-173	1.34304473031049	0.406	0.004	8.84788342111414e-169	6	RAMP3
1.48888853752647e-161	1.52523120530843	0.656	0.014	2.74819046256635e-157	6	VWF
2.96325941803011e-150	0.778115316340953	0.344	0.003	5.46958423379997e-146	6	PPARGC1B
1.44986835754684e-145	0.826714220342404	0.281	0.002	2.67616701435996e-141	6	GIMAP6
9.14131645958189e-129	1.1589645935575	0.75	0.024	1.68730419210963e-124	6	GNG11
4.26262987168856e-126	1.54463436239394	0.469	0.009	7.86796221716275e-122	6	CA4
3.90889290868267e-123	0.998506420005114	0.406	0.006	7.21503453084648e-119	6	CLEC4E
7.38179551249027e-118	2.49380399893894	0.906	0.042	1.36253181569545e-113	6	SPARCL1
2.12696385410377e-117	0.964435784791768	0.375	0.005	3.92594988190474e-113	6	PTPRB
2.41768908894346e-117	1.69930336784988	0.75	0.028	4.46257052037184e-113	6	EGFL7
2.74132910849767e-104	0.695428491310814	0.344	0.005	5.059945268465e-100	6	COX7A1
9.5837523620569e-104	1.0175589023823	0.5	0.013	1.76896901098846e-99	6	NPDC1
6.96666263586574e-102	1.22577365974331	0.562	0.017	1.2859065893281e-97	6	IL7R
2.21900032877958e-97	1.66519043806828	0.562	0.018	4.09583080686135e-93	6	IL1RL1
2.17539275751448e-96	0.646907728822661	0.281	0.004	4.01533995182023e-92	6	LRRC32
2.22453665357087e-96	0.829805627249853	0.438	0.01	4.10604975516111e-92	6	LIMS2
1.01688543378984e-92	0.707471849811494	0.375	0.008	1.87696713368929e-88	6	CASKIN2
1.79861604723886e-92	0.757052724028288	0.281	0.004	3.31988549999348e-88	6	CD109
4.39980456895662e-86	0.665406747930198	0.312	0.005	8.12115927338012e-82	6	EMCN
1.7658479065566e-85	0.637504339883161	0.281	0.004	3.25940206592218e-81	6	FXYD6
4.89732528986847e-84	1.54713085997641	0.688	0.033	9.03948302003921e-80	6	PRSS23
1.17327082310592e-81	0.868457223359633	0.375	0.009	2.1656232852889e-77	6	PRX
2.22427492331279e-80	1.09971541650154	0.438	0.013	4.10556665345075e-76	6	VIPR1
1.58598097643958e-79	0.635775111695969	0.281	0.005	2.92740368631218e-75	6	C1orf54
7.17123093458773e-78	4.29295790605659	0.938	0.08	1.3236658059062e-73	6	FCN3
2.51248470748803e-77	1.3151074094695	0.688	0.035	4.6375442730814e-73	6	SPARC
2.2202218717182e-75	1.02360781709882	0.5	0.019	4.09808553081745e-71	6	ENG
2.15420954313891e-74	0.649115323958668	0.375	0.01	3.9762399747258e-70	6	GIMAP4
5.40633769167549e-74	2.24784521641391	0.938	0.079	9.97901811129462e-70	6	SLC9A3R2
2.9700059376468e-72	0.72729859395311	0.344	0.009	5.48203695970847e-68	6	CD93
9.76865217327045e-72	1.80515739972568	0.781	0.054	1.80309781814226e-67	6	HYAL2
8.64889346154868e-65	1.42610290985598	0.656	0.039	1.59641275513265e-60	6	BST2
2.31078278113824e-62	1.09515093225601	0.625	0.037	4.26524285742496e-58	6	VAMP5
8.25916208741713e-62	0.844772809520396	0.281	0.007	1.52447613809545e-57	6	SLC6A4
4.78598379875595e-61	0.963443599556466	0.375	0.013	8.83396889574373e-57	6	GYPC
5.35224834875358e-61	0.928806721374579	0.375	0.013	9.87918000212936e-57	6	ICAM2
7.63005831858915e-61	1.77755288383003	0.969	0.093	1.40835616444519e-56	6	TIMP3
3.48164402632755e-60	0.618482844031994	0.281	0.007	6.4264185437954e-56	6	SH2D3C
1.14004130973129e-59	1.21349011638357	0.594	0.035	2.10428824950201e-55	6	TSPAN7
3.36159202091221e-59	0.789097685567504	0.375	0.013	6.20482655219976e-55	6	NOSTRIN
6.13902443975227e-51	1.193876157514	0.625	0.048	1.13314113108947e-46	6	CCDC85B
6.24483060604401e-51	0.62802116460242	0.281	0.009	1.1526708332636e-46	6	F8
1.24428293724248e-48	0.847992560639382	0.281	0.009	2.29669744556218e-44	6	ACVRL1
5.1300460150781e-48	1.87297119146227	0.688	0.062	9.46903893463115e-44	6	GPX3
6.55750288166777e-47	2.15394956841758	1	0.149	1.21038388189824e-42	6	IFI27
3.05236701211856e-46	1.27801542508454	0.688	0.06	5.63405903096844e-42	6	PDK4
1.33495290064679e-44	1.89778946028179	0.812	0.095	2.46405606401385e-40	6	MT1X
1.98085213224016e-43	0.721516883084932	0.469	0.029	3.65625686568889e-39	6	THBD
3.1632531356124e-41	0.979760982895758	0.656	0.062	5.83873263771337e-37	6	KLF4
3.42032234620399e-41	1.29466897024125	0.719	0.077	6.31323098662332e-37	6	CD36
3.81990342553846e-41	0.544081485926992	0.375	0.02	7.0507777428589e-37	6	TCF4
6.29805613725698e-36	0.87062458284648	0.406	0.027	1.16249520181489e-31	6	TINAGL1
4.39391827427003e-34	0.749920312750591	0.438	0.033	8.11029435064763e-30	6	SH3BP5
3.27991130206239e-33	1.09261003914435	0.781	0.109	6.05406028134676e-29	6	TPM1
4.48320658315806e-33	1.1907979338121	0.625	0.073	8.27510271119315e-29	6	RHOC
1.98926088491233e-30	0.664304905417989	0.344	0.023	3.67177774137117e-26	6	HPGD
4.20231111016733e-30	0.667577528614915	0.375	0.027	7.75662584714685e-26	6	COL4A2
6.43819603126089e-30	1.81916676331993	0.938	0.21	1.18836222345013e-25	6	EPAS1
6.73038381530117e-30	1.4312980950087	0.688	0.101	1.24229424462829e-25	6	AQP1
2.89263827480366e-29	1.3429094693916	0.812	0.137	5.3392317276326e-25	6	IFNGR1
3.23729363113135e-28	2.05885170828605	1	0.267	5.97539658434225e-24	6	MT2A
5.41980610347583e-28	0.729740086296717	0.344	0.025	1.00038781057957e-23	6	TPST2
6.62309765192817e-25	0.857649551718411	0.719	0.116	1.2224913645929e-20	6	XIST
8.14439306970329e-25	0.935173792907293	0.5	0.061	1.50329207280583e-20	6	EMP3
1.01737907898857e-24	1.36164365528923	0.875	0.186	1.87787830399711e-20	6	ID3
2.86194760775431e-24	0.542200649563838	0.469	0.051	5.28258289439291e-20	6	IL32
6.0448663843447e-24	0.733961819494516	0.406	0.04	1.11576143722234e-19	6	FSTL3
6.08661115644819e-24	0.553878467942532	0.438	0.046	1.12346668725721e-19	6	DDIT4
6.26760527637695e-24	0.746936905296222	0.5	0.061	1.15687458191366e-19	6	ARHGAP29
4.38849486319549e-23	0.542956024170423	0.344	0.03	8.10028381848624e-19	6	SASH1
5.07502753969278e-23	0.613992550077327	0.688	0.109	9.36748583276494e-19	6	TNFSF10
5.7952559782169e-23	1.12329062092235	0.844	0.191	1.06968834845928e-18	6	FKBP1A
1.47007736954052e-22	0.656350166691469	0.344	0.032	2.7134688086979e-18	6	JADE1
1.79677031082342e-22	0.534864250156274	0.312	0.026	3.31647863971787e-18	6	SHE
5.06156611240614e-22	1.05410805017631	0.812	0.158	9.34263873027925e-18	6	RGCC
2.29328237217506e-21	1.23514419987617	0.781	0.159	4.23294060256072e-17	6	GSN
3.63658514498249e-21	1.35799862721983	0.938	0.232	6.71240886060868e-17	6	AGER
4.53875137569678e-21	0.617131803564063	0.406	0.045	8.37762728926111e-17	6	HLA-F
6.67043547763423e-21	1.30372147077789	1	0.291	1.23122898046173e-16	6	RPL21
1.27876363164641e-20	1.48360144423083	0.969	0.289	2.36034191129295e-16	6	ID1
1.40090599128545e-20	0.540751021787743	0.375	0.039	2.58579227871468e-16	6	A2M
1.41028095031818e-20	0.71299929110336	0.594	0.097	2.6030965780973e-16	6	S100A16
2.32543837667839e-20	0.751950678097045	0.719	0.136	4.29229415567296e-16	6	LGALS1
2.68289435955468e-20	0.710465010124473	0.594	0.097	4.95208640886602e-16	6	TMEM160
2.90510308988893e-20	1.19142590810905	1	0.261	5.36223928331698e-16	6	RPS17
3.2014159136851e-20	1.57165415683286	0.969	0.351	5.90917349347995e-16	6	HLA-C
1.16738668854404e-19	1.12390851616828	1	0.307	2.15476234971458e-15	6	H3F3A
6.02258485363089e-19	1.00328698532984	0.719	0.152	1.11164871228319e-14	6	PON2
8.85240154004222e-19	0.904247044976712	0.812	0.2	1.63397627626099e-14	6	ATP5D
1.39874811782451e-18	1.05928439940571	0.938	0.29	2.58180927588048e-14	6	RAC1
1.23930934177987e-17	0.870170598244026	0.5	0.083	2.28751718305729e-13	6	ESAM
1.75388094649342e-17	0.883394006080153	0.656	0.145	3.23731345103755e-13	6	SNU13
5.45843298119055e-17	0.922516577192678	0.844	0.227	1.00751755966815e-12	6	GUK1
5.71738245067317e-17	1.15735161598399	0.812	0.225	1.05531445274525e-12	6	MT1E
6.6596473743072e-17	0.690855615043113	0.594	0.107	1.22923771234962e-12	6	CRIP2
7.35272483655722e-17	1.17833379933238	0.969	0.394	1.35716595033173e-12	6	HLA-A
1.3349172588427e-16	1.14609218850852	1	0.442	2.46399027637186e-12	6	ITM2B
1.39146169924267e-16	0.551472548385355	0.344	0.042	2.56836000446212e-12	6	KLF2
1.81519449320794e-16	1.2980625275522	1	0.709	3.35048599556321e-12	6	TMSB10
1.86434181791566e-16	0.533016488089507	0.75	0.172	3.44120212750872e-12	6	S100A13
2.05465397487417e-16	0.705622204308801	0.719	0.159	3.79248030682275e-12	6	SDPR
2.69755966335045e-16	0.847356314712725	0.906	0.268	4.97915562661226e-12	6	IFITM2
2.90652912084589e-16	0.644512917039642	0.531	0.098	5.36487145125734e-12	6	MGST2
4.99022231454651e-16	0.831247928691701	0.594	0.12	9.21095234818995e-12	6	CD99
8.20824292250432e-16	0.738796422923947	0.625	0.137	1.51507747863585e-11	6	NDUFB8
8.71110302028947e-16	0.656375095071062	0.562	0.11	1.60789539548503e-11	6	VKORC1
1.06576133091496e-15	0.89131938517476	0.844	0.226	1.96718226460284e-11	6	RPS26
1.39392005310985e-15	0.982324284169931	0.938	0.31	2.57289763403015e-11	6	HLA-E
1.39738193388704e-15	0.845645780860833	0.625	0.136	2.57928757356869e-11	6	LY6E
1.68664234361826e-15	0.517392247065162	0.406	0.062	3.11320443785058e-11	6	DNAJC1
2.52807759189363e-15	1.12291442666729	1	0.862	4.66632561911726e-11	6	TMSB4X
3.41073833923865e-15	0.707811331166745	0.812	0.222	6.29554082656669e-11	6	CLIC1
4.76467240858914e-15	0.552779791463499	0.688	0.16	8.79463233177383e-11	6	GSTO1
9.12324438121928e-15	0.960932891628022	0.531	0.111	1.68396844788546e-10	6	PLLP
9.31245098722485e-15	0.991093240182654	0.469	0.084	1.71889220322196e-10	6	GGTLC1
1.17696379291372e-14	0.552922294644561	0.562	0.117	2.17243976896015e-10	6	SLC3A2
1.24248167630318e-14	0.870236936309347	0.562	0.124	2.29337267812042e-10	6	ADGRF5
1.42522881089228e-14	1.02851555108165	1	0.353	2.63068733914498e-10	6	RPL7
2.9399904522489e-14	1.02502434811898	1	0.438	5.42663437676101e-10	6	IFITM3
4.22095563713061e-14	0.616375541096078	0.812	0.239	7.79103991501569e-10	6	POMP
6.64165504900157e-14	0.539328540836128	0.312	0.042	1.22591668894471e-09	6	LUC7L2
7.35605684764546e-14	0.515649226598178	0.594	0.128	1.3577809729384e-09	6	APP
1.04080177968955e-13	0.521141090012543	0.406	0.067	1.92111192495097e-09	6	RCN1
1.10713465380822e-13	0.560539167797014	0.5	0.098	2.04354914399922e-09	6	YWHAH
1.14042216447293e-13	0.570821400751557	0.312	0.043	2.10499123118414e-09	6	IDS
2.06229966926274e-13	0.840727615321706	0.719	0.195	3.80659272952516e-09	6	MSLN
4.41545601676403e-13	0.974628665337903	0.719	0.209	8.15004871574305e-09	6	UQCR11
4.55051814920265e-13	0.5935151644123	0.531	0.116	8.39934639979825e-09	6	CSRNP1
5.35748017550049e-13	0.660017308826355	0.594	0.145	9.8888369079388e-09	6	NDUFA12
9.92410668563369e-13	0.779307406224584	0.656	0.178	1.83179161203427e-08	6	HERPUD1
1.1926363341363e-12	0.89110378216627	1	0.579	2.20136814554879e-08	6	ACTB
2.00918452552232e-12	-4.76002244713605	0	0.712	3.7085527972091e-08	6	MT-RNR2
2.16568944935082e-12	0.879091055983821	1	0.877	3.99742958561174e-08	6	B2M
2.19778966455282e-12	0.792613895131994	0.688	0.189	4.05668016283159e-08	6	CLIC3
3.51632478658264e-12	0.987410482273932	1	0.474	6.49043229107423e-08	6	HOPX
6.67542108610075e-12	0.603811309823424	0.531	0.125	1.23214922407248e-07	6	ATOX1
6.78213983196948e-12	0.560521403574751	0.375	0.067	1.25184737018493e-07	6	C9orf142
7.83278864393453e-12	0.918029720877845	1	0.533	1.44577612789744e-07	6	RPS27
1.25733921265372e-11	0.535735260987085	0.5	0.117	2.32079671871623e-07	6	AP2M1
1.46506494114142e-11	0.900869680871973	0.969	0.416	2.70421686835883e-07	6	RPL18A
1.58120548240076e-11	0.884647518249183	1	0.544	2.91858907941531e-07	6	RNASE1
1.76462861023898e-11	0.654148539424284	0.438	0.094	3.25715148877912e-07	6	PNRC2
1.92587655362631e-11	0.858513873163883	0.969	0.373	3.55478294268344e-07	6	RPL9
2.15436219943602e-11	0.527891320206925	0.562	0.148	3.976521747719e-07	6	AP2S1
2.49019050102849e-11	0.545206168783776	0.688	0.198	4.59639362679839e-07	6	STOM
3.17841122279447e-11	0.775651356095106	0.594	0.164	5.86671143503403e-07	6	ARL6IP4
6.21717655149567e-11	0.515729315719092	0.344	0.062	1.14756644787507e-06	6	SDHD
6.73807831038271e-11	0.543714758090231	0.688	0.208	1.24371449453044e-06	6	C19orf43
8.33854651105675e-11	0.503031470179529	0.812	0.276	1.53912891501085e-06	6	ATP5O
8.55217267653541e-11	0.636909866728147	0.625	0.182	1.57856003263491e-06	6	BSG
8.85760062374877e-11	0.582367906537521	0.531	0.131	1.63493592313155e-06	6	REXO2
9.61352921416273e-11	0.904375350697619	0.875	0.391	1.77446522235016e-06	6	CD59
1.05119219148668e-10	0.598850190650358	0.312	0.054	1.94029054704611e-06	6	FAM195B
1.57208842898717e-10	0.717085911253695	0.875	0.324	2.90176082222452e-06	6	KRT7
1.61988815112786e-10	0.55459734844239	0.531	0.139	2.9899895493518e-06	6	TMEM147
1.96197338817213e-10	0.63989140957378	0.438	0.101	3.62141047988811e-06	6	PSMA1
1.98733382179055e-10	0.718181219723562	0.688	0.213	3.66822076826099e-06	6	GKN2
2.26919305184726e-10	0.965431834280766	0.656	0.205	4.18847653509968e-06	6	CEACAM6
3.71728364309181e-10	0.713745890719479	0.469	0.12	6.86136214841886e-06	6	MYDGF
3.74083833359632e-10	0.679715706874165	0.5	0.135	6.90483939615209e-06	6	MRPL57
5.14006260733328e-10	0.700885786083032	1	0.427	9.48752756061577e-06	6	DUSP1
5.9174047413139e-10	0.66102352190578	0.969	0.448	1.09223456715172e-05	6	MYL12A
6.1684905532294e-10	0.752969774943913	1	0.686	1.13857998631508e-05	6	RPL10
8.09269268293038e-10	0.585984825700679	0.438	0.106	1.49374921541529e-05	6	CLTB
8.84265379140457e-10	0.546154494164975	0.781	0.269	1.63217703681746e-05	6	NDUFB9
9.41357818254302e-10	0.650319955802882	0.844	0.325	1.73755826093379e-05	6	RTN4
9.62148111839828e-10	0.638198835344655	0.906	0.38	1.77593298483396e-05	6	CST3
1.06514610152411e-09	0.542069019142165	0.312	0.059	1.9660466741932e-05	6	LINC01420
1.2269741735491e-09	0.527206989402261	0.469	0.116	2.26474892953693e-05	6	ARL2
1.58608956714794e-09	0.641595366263058	0.656	0.221	2.92760412304167e-05	6	NDUFA3
1.70653076645705e-09	0.594383456340627	0.5	0.137	3.14991448872643e-05	6	ARHGDIA
1.79704402566418e-09	0.579794331835536	0.875	0.348	3.31698386257095e-05	6	YBX1
1.93931557708174e-09	0.530943972786083	0.688	0.218	3.57958869217748e-05	6	RPL36A
1.94805428675059e-09	0.812385281926403	0.969	0.577	3.59571860248424e-05	6	HLA-B
1.99457740879798e-09	0.627541264039463	0.406	0.099	3.68159098115931e-05	6	C9orf16
2.2326257487733e-09	0.639381574688089	0.688	0.232	4.12098060708576e-05	6	TSPAN13
2.56923220119194e-09	0.554663086491876	0.844	0.327	4.74228879696009e-05	6	TAGLN2
2.80197368233841e-09	0.791778350898305	0.688	0.24	5.17188302286024e-05	6	CD151
3.28696485979849e-09	0.755831223661449	0.906	0.362	6.06707973821606e-05	6	JUNB
3.99074129483651e-09	0.52603692033095	0.531	0.151	7.36611028200923e-05	6	TSPAN4
5.09488731248133e-09	0.727723231522508	1	0.649	9.40414300137805e-05	6	MT-ND2
5.42851351285562e-09	0.712249854383646	0.969	0.431	0.000100199502420289	6	RPL29
6.0224406822654e-09	0.684980858903262	0.281	0.053	0.000111162210113255	6	ZNF503
6.29402616898936e-09	0.629952650118355	1	0.509	0.000116175135027206	6	RPS7
6.44407355476298e-09	0.514973075455914	0.812	0.312	0.000118944709673815	6	MGST3
6.84255283100186e-09	0.729903950855734	0.312	0.062	0.000126299840154632	6	ZBTB16
1.01757139816484e-08	0.527262855902128	0.594	0.186	0.000187823328673266	6	TRAPPC1
1.08670712482182e-08	0.516531636685774	0.375	0.088	0.000200584401099612	6	FAAP20
1.35949384853146e-08	0.699987480464912	0.969	0.46	0.000250935374561936	6	ADIRF
1.36055680707888e-08	0.607071538157056	1	0.761	0.00025113157545062	6	MT-ND4
1.36911419364552e-08	0.619283148940576	0.438	0.118	0.000252711097863091	6	AC090498.1
1.57092796529113e-08	0.646998729112417	0.812	0.318	0.000289961883833436	6	IER2
1.64750812333776e-08	0.517701589359585	0.562	0.172	0.000304097049405684	6	SPCS2
2.05839225118323e-08	0.622860019291726	0.344	0.081	0.000379938041723401	6	PSMC1
2.2413145485139e-08	0.565259981310765	0.656	0.235	0.000413701839364696	6	RABAC1
2.44523376122413e-08	0.570923727197446	0.469	0.136	0.00045134124764675	6	OCIAD2
2.48998117795752e-08	0.649741589391933	0.969	0.55	0.0004596007258274	6	RPL26
2.63555688426401e-08	0.873244691115864	0.562	0.188	0.00048647108969745	6	SOCS3
2.6635764402849e-08	0.502440949458997	0.469	0.127	0.000491642939347788	6	TNNC1
2.88808597604933e-08	0.666028507743403	1	0.538	0.000533082909459185	6	RPS28
4.07851396024546e-08	0.657301456549733	1	0.685	0.000752812106782108	6	RPS18
4.17251771785596e-08	0.574884120053067	1	0.682	0.000770163320361853	6	RPL13A
5.26705577566008e-08	0.526222261083847	0.438	0.121	0.000972193155071338	6	CYBA
6.46155486982128e-08	0.622545206471723	0.938	0.417	0.00119267379787161	6	PPDPF
8.46903217815298e-08	0.529388105618408	0.719	0.292	0.00156321395944348	6	SUMO2
9.03246744331589e-08	0.581329814259996	0.438	0.128	0.00166721284068725	6	MAP1LC3A
9.38676298528444e-08	0.525198451624183	1	0.751	0.0017326087118238	6	MT-CYB
9.50026834919147e-08	0.610945380289086	0.781	0.339	0.00175355953189376	6	LAPTM4A
9.8217155632552e-08	0.554094530746475	0.438	0.127	0.00181289225866565	6	SARAF
1.26155815345897e-07	0.525590563567879	0.344	0.084	0.00232858403965456	6	PRMT1
1.26722100050511e-07	0.544624241020157	0.906	0.426	0.00233903652273232	6	TOMM7
1.49549407435983e-07	0.611379153548227	1	0.546	0.00276038296245337	6	RPL41
1.87155973918388e-07	0.604152687302203	0.969	0.509	0.00345452496658561	6	RPL39
2.41289600051939e-07	0.55460362914078	0.812	0.313	0.0044537234377587	6	PEBP4
2.80908871547301e-07	0.590212707407519	0.688	0.279	0.00518501595102007	6	BTG1
2.82183054946426e-07	0.613911101029981	1	0.553	0.00520853482820114	6	RPS3A
2.85354041297438e-07	-1.7465836616662	0.406	0.761	0.00526706489426812	6	SFTPA2
2.91867971160018e-07	0.611172463090962	1	0.769	0.00538729901167161	6	MT-CO2
3.78209793795965e-07	-4.58112480715884	0.188	0.589	0.00698099637388593	6	SCGB1A1
4.50055865797368e-07	0.507816389083454	0.406	0.121	0.00830713117088782	6	RAB5C
6.21545818314216e-07	0.581226283631006	1	0.551	0.0114724927144438	6	RPL28
1.16552378760264e-06	0.586034906796688	0.969	0.551	0.0215132380715695	6	RPL23A
1.38369448688924e-06	0.518765465765144	1	0.71	0.0255402328390015	6	FTH1
2.13828145344473e-06	0.516384543493106	0.938	0.438	0.0394683990676829	6	JUN
